# Supplementary material for: The impact of cysteine on lifespan in three model organisms: A systematic review and meta‐analysis
Source: Aging Cell. 2024 Oct 30;24(2):e14392. doi: 10.1111/acel.14392 (PMC11822635; doi:10.1111/acel.14392)
Supplement: Supplementary file 1 — Data S1. [file ACEL-24-e14392-s001.zip]

Archive with 2 entries (2 files):
- Literature Search.xlsx
- Supplementary.pdf
