# Supplementary material for: The impact of cysteine on lifespan in three model organisms: A systematic review and meta‐analysis
Source: Aging Cell. 2024 Oct 30;24(2):e14392. doi: 10.1111/acel.14392 (PMC11822635; doi:10.1111/acel.14392)
Supplement: Supplementary file 1 — Data S1. [file ACEL-24-e14392-s001.zip › Literature Search.xlsx]

## Sheet: Legends
Supplementary Table Legends
Table S1 Articles excluded in the Screening stage (n=1428).
Table S2 Full-text articles assessed for eligibility (n=42).
Table S3 Studies included in quantitative synthesis (n=30).

## Sheet: Table S1
Article Title	Authors	Source Title	Publication Year	DOI	DOI Link	Pubmed Id
Caner studies
N-acetyl-L-cysteine improves outcome of advanced cerebral adrenoleukodystrophy	Tolar, J; Orchard, PJ; Bjoraker, KJ; Ziegler, RS; Shapiro, EG; Charnas, L	BONE MARROW TRANSPLANTATION	2007	10.1038/sj.bmt.1705571	http://dx.doi.org/10.1038/sj.bmt.1705571	17290278
Nitrogen and carbon source balance determines longevity, independently of fermentative or respiratory metabolism in the yeast Saccharomyces cerevisiae	Santos, J; Leitao-Correia, F; Sousa, MJ; Leao, C	ONCOTARGET	2016	10.18632/oncotarget.8656	http://dx.doi.org/10.18632/oncotarget.8656	27072582
Molecular analysis of the inhibitory effect of N-acetyl-L-cysteine on the proliferation and invasiveness of pancreatic cancer cells	Mezencev, R; Wang, LJ; Xu, WW; Kim, B; Sulchek, TA; Daneker, GW; McDonald, JF	ANTI-CANCER DRUGS	2013	10.1097/CAD.0b013e32836009d7	http://dx.doi.org/10.1097/CAD.0b013e32836009d7	23511429
Downregulation of protein kinase CK2 activity induces age-related biomarkers in C. elegans	Park, JH; Lee, JH; Park, JW; Kim, DY; Hahm, JH; Nam, HG; Bae, YS	ONCOTARGET	2017	10.18632/oncotarget.16939	http://dx.doi.org/10.18632/oncotarget.16939	28445141
N-acetyl cysteine protects anti-melanoma cytotoxic T cells from exhaustion induced by rapid expansion via the downmodulation of Foxo1 in an Akt-dependent manner	Scheffel, MJ; Scurti, G; Wyatt, MM; Garrett-Mayer, E; Paulos, CM; Nishimura, MI; Voelkel-Johnson, C	CANCER IMMUNOLOGY IMMUNOTHERAPY	2018	10.1007/s00262-018-2120-5	http://dx.doi.org/10.1007/s00262-018-2120-5	29396710
Breast Cancer Among Patients Below Age 40: Clinicopathological Features and Survival Results	Yavuz, BB; Aktan, M; Kanyilmaz, G	UHOD-ULUSLARARASI HEMATOLOJI-ONKOLOJI DERGISI	2020	10.4999/uhod.204577	http://dx.doi.org/10.4999/uhod.204577
PROSPECTIVE RANDOMIZED STUDY OF THE ROLE OF N-ACETYL CYSTEINE IN REVERSING DOXORUBICIN-INDUCED CARDIOMYOPATHY	DRESDALE, AR; BARR, LH; BONOW, RO; MATHISEN, DJ; MYERS, CE; SCHWARTZ, DE; DANGELO, T; ROSENBERG, SA	AMERICAN JOURNAL OF CLINICAL ONCOLOGY-CANCER CLINICAL TRIALS	1982	10.1097/00000421-198212000-00015	http://dx.doi.org/10.1097/00000421-198212000-00015	7165010
Glycolytic enzymes can modulate cellular life span	Kondoh, H; Lleonart, ME; Gil, J; Wang, J; Degan, P; Peters, G; Martinez, D; Carnero, A; Beach, D	CANCER RESEARCH	2005			15665293
Suppression of nitric oxide-induced apoptosis by N-acetyl-L-cysteine through modulation of glutathione, bcl-2, and bax protein levels	Ho, YS; Lee, HM; Mou, TC; Wang, YJ; Lin, JK	MOLECULAR CARCINOGENESIS	1997	10.1002/(SICI)1098-2744(199707)19:2<101::AID-MC5>3.3.CO;2-E	http://dx.doi.org/10.1002/(SICI)1098-2744(199707)19:2<101::AID-MC5>3.3.CO;2-E	9210957
N-Acetyl-L-cysteine Promotes Ex Vivo Growth and Expansion of Single Circulating Tumor Cells by Mitigating Cellular Stress Responses	Teng, T; Kamal, M; Iriondo, O; Amzaleg, Y; Luo, CQ; Thomas, A; Lee, G; Hsu, CJ; Nguyen, JD; Kang, I; Hicks, J; Smith, A; Sposto, R; Yu, M	MOLECULAR CANCER RESEARCH	2021	10.1158/1541-7786.MCR-20-0482	http://dx.doi.org/10.1158/1541-7786.MCR-20-0482	33303691
Dietary N-acetyl-L-cysteine modulates benzo[α]pyrene-induced skin tumors in cancer-prone p53 haploinsufficient Tg.AC (v-Ha-ras) mice	Martin, KR; Trempus, C; Saulnier, M; Kari, FW; Barrett, JC; French, JE	CARCINOGENESIS	2001	10.1093/carcin/22.9.1373	http://dx.doi.org/10.1093/carcin/22.9.1373	11532857
N-Acetyl-L-Cysteine Protects Airway Epithelial Cells during Respiratory Syncytial Virus Infection against Mucin Synthesis, Oxidative Stress, and Inflammatory Response and Inhibits HSPA6 Expression	Chi, L; Shan, YX; Cui, ZZ	ANALYTICAL CELLULAR PATHOLOGY	2022	10.1155/2022/4846336	http://dx.doi.org/10.1155/2022/4846336	36046596
Aging is a weak but relentless determinant of dementia severity	Royall, DR; Palmer, RF	ONCOTARGET	2016	10.18632/oncotarget.7759	http://dx.doi.org/10.18632/oncotarget.7759	26930722
Alterations of redox dynamics and desmin post-translational modifications in skeletal muscle models of desminopathies	Delort, F; Segard, BD; Hakibilen, C; Bourgois-Rocha, F; Cabet, E; Vicart, P; Huang, ME; Clary, G; Lilienbaum, A; Agbulut, O; Batonnet-Pichon, S	EXPERIMENTAL CELL RESEARCH	2019	10.1016/j.yexcr.2019.111539	http://dx.doi.org/10.1016/j.yexcr.2019.111539	31369751
Human polynucleotide phosphorylase (hPNPaseold-35):: A potential link between aging and inflammation	Sarkar, D; Lebedeva, IV; Emdad, L; Kang, DC; Baldwin, AS; Fisher, PB	CANCER RESEARCH	2004	10.1158/0008-5472.CAN-04-1772	http://dx.doi.org/10.1158/0008-5472.CAN-04-1772	15492272
MALAT1 participates in ultraviolet B-induced photo-aging via regulation of the ERK/MAPK signaling pathway	Lei, L; Zeng, QH; Lu, JY; Ding, S; Xia, F; Kang, J; Tan, LN; Gao, LH; Kang, LY; Cao, K; Zhou, JD; Xiao, R; Chen, J; Huang, JH	MOLECULAR MEDICINE REPORTS	2017	10.3892/mmr.2017.6532	http://dx.doi.org/10.3892/mmr.2017.6532	28487970
Age-associated decrease of oxidative repair enzymes, human 8-oxoguanine DNA glycosylases (hOgg1), in human aging	Chen, SK; Hsieh, WA; Tsai, MH; Chen, CC; Hong, AI; Wei, YH; Chang, WP	JOURNAL OF RADIATION RESEARCH	2003			12841596
Platelets in aging and cancer-double-edged sword	Faria, AVS; Andrade, SS; Peppelenbosch, MP; Ferreira-Halder, CV; Fuhler, GM	CANCER AND METASTASIS REVIEWS	2020	10.1007/s10555-020-09926-2	http://dx.doi.org/10.1007/s10555-020-09926-2	32869161
Efficacy of Adoptive T-cell Therapy Is Improved by Treatment with the Antioxidant N-Acetyl Cysteine, Which Limits Activation-Induced T-cell Death	Scheffel, MJ; Scurti, G; Simms, P; Garrett-Mayer, E; Mehrotra, S; Nishimura, MI; Voelkel-Johnson, C	CANCER RESEARCH	2016	10.1158/0008-5472.CAN-16-0587	http://dx.doi.org/10.1158/0008-5472.CAN-16-0587	27742673
Restoration of functional defects in peripheral blood mononuclear cells isolated from cancer patients by thiol antioxidants alpha-lipoic acid and N-acetyl cysteine	Mantovani, G; Macciò, A; Melis, G; Mura, L; Massa, E; Mudu, MC	INTERNATIONAL JOURNAL OF CANCER	2000	10.1002/(SICI)1097-0215(20000615)86:6<842::AID-IJC13>3.3.CO;2-B	http://dx.doi.org/10.1002/(SICI)1097-0215(20000615)86:6<842::AID-IJC13>3.3.CO;2-B	10842199
Clinical characteristics, response to treatment and survival in relation to the age, in small cells lung cancer (SCLC) patients	Serrano-Olvera, A; Gerson, R	GACETA MEXICANA DE ONCOLOGIA	2009
Possible Relationship between Basal-Like Breast Carcinoma and Age	Polidoro, AS; Dufloth, RM; Vieira, DSC; Zeferino, LC; Schmitt, F	BREAST CARE	2009	10.1159/000220595	http://dx.doi.org/10.1159/000220595	20847878
Cancer and aging in Ibero-America	Soto-Perez-de-Celis, E; Cordoba, R; Gironés, R; Karnakis, T; Paredero, I; Chavarri-Guerra, Y; Navarrete-Reyes, A; Avila-Funes, J	CLINICAL & TRANSLATIONAL ONCOLOGY	2018	10.1007/s12094-018-1844-1	http://dx.doi.org/10.1007/s12094-018-1844-1	29435944
NLRP3/IL1 inflammasome associated with the aging bladder triggers bladder dysfunction in female rats	Chen, L; He, PL; Yang, J; Yang, YF; Wang, K; Amend, B; Stenzl, A; Zhang, YM; Wang, ZL; Xing, SS; Luo, X	MOLECULAR MEDICINE REPORTS	2019	10.3892/mmr.2019.9919	http://dx.doi.org/10.3892/mmr.2019.9919	30720125
Parental age and the risk of childhood acute myeloid leukemia: results from the Childhood Leukemia International Consortium	Panagopoulou, P; Skalkidou, A; Marcotte, E; Erdmann, F; Ma, XM; Heck, JE; Auvinen, A; Mueller, BA; Spector, LG; Roman, E; Metayer, C; Magnani, C; Pombo-de-Oliveira, MS; Scheurer, ME; Mora, AM; Dockerty, JD; Hansen, J; Kong, AY; Wang, R; Doody, DR; Kane, E; Schüz, J; Christodoulakis, C; Ntzani, E; Petridou, ET; Nikkilä, A; Lohi, O; Baka, M; Moschovi, M; Papadakis, V; Polychronopoulou, S; Kourti, M…	CANCER EPIDEMIOLOGY	2019	10.1016/j.canep.2019.01.022	http://dx.doi.org/10.1016/j.canep.2019.01.022	30776582
Guideline-Consistent Treatment for Inflammatory Breast Cancer Provides Associated Survival Benefit Independent of Age	Drapalik, LM; Hue, JJ; Simpson, A; Freyvogel, M; Rock, L; Shenk, RR; Amin, AL; Miller, ME	ANNALS OF SURGICAL ONCOLOGY	2022	10.1245/s10434-022-12237-1	http://dx.doi.org/10.1245/s10434-022-12237-1	35939169
Molecular characteristics of lung adenocarcinoma with respect to patient age at diagnosis	Staaf, J; Aine, M; Nacer, DF; Planck, M; Arbajian, E	INTERNATIONAL JOURNAL OF CANCER	2023	10.1002/ijc.34523	http://dx.doi.org/10.1002/ijc.34523	36965051
Gestational age acceleration is associated with epigenetic biomarkers of prenatal physiologic stress exposure	Euclydes, VN; Gomes, C; Gouveia, G; Gastaldi, VD; Feltrin, AS; Camilo, C; Vieira, RP; Felipe-Silva, A; Grisi, S; Fink, G; Brentani, A; Brentani, H	CLINICAL EPIGENETICS	2022	10.1186/s13148-022-01374-9	http://dx.doi.org/10.1186/s13148-022-01374-9	36443840
Cancer mortality in Cordoba, Argentina, 1986-2006: an age-period-cohort analysis	Poul, SA; Osella, AR; Eynard, AR; Diaz, MD	TUMORI JOURNAL	2010	10.1177/030089161009600204	http://dx.doi.org/10.1177/030089161009600204	20572575
Ferroptosis at the crossroads of infection, aging and cancer	Toyokuni, S; Yanatori, I; Kong, YY; Zheng, H; Motooka, Y; Jiang, L	CANCER SCIENCE	2020	10.1111/cas.14496	http://dx.doi.org/10.1111/cas.14496	32437084
Variations in the age-specific curves of human papillomavirus prevalence in women worldwide	Franceschi, S; Herrero, R; Clifford, GM; Snijders, PJF; Arslan, A; Anh, PTH; Bosch, FX; Ferreccio, C; Hieu, NT; Lazcano-Ponce, E; Matos, E; Molano, M; Qiao, YL; Rajkumar, R; Ronco, G; de Sanjosé, S; Shin, HR; Sukvirach, S; Thomas, JO; Meijer, CJLM; Muñoz, N	INTERNATIONAL JOURNAL OF CANCER	2006	10.1002/ijc.22241	http://dx.doi.org/10.1002/ijc.22241	16991121
Age related trends in the utilization of neoadjuvant chemotherapy for muscle invasive bladder cancer	Kohut-Jackson, A; Orf, J; Barresi, D; Davaro, F; Hamilton, Z	UROLOGIC ONCOLOGY-SEMINARS AND ORIGINAL INVESTIGATIONS	2024	10.1016/j.urolonc.2024.01.006	http://dx.doi.org/10.1016/j.urolonc.2024.01.006	38238117
Age is a significant biomarker for the selection of neoadjuvant chemotherapy plus radiotherapy versus concurrent chemoradiotherapy in patients with advanced nasopharyngeal carcinoma	Lin, YH; Yu, XB; Lu, LB; Chen, H; Wu, JX; Chen, YY; Lin, Q; Wang, XW; Chen, X; Chen, X	CANCER BIOMARKERS	2023	10.3233/CBM-210357	http://dx.doi.org/10.3233/CBM-210357	36938724
Maternal and paternal ages at conception of index child and risk of childhood acute leukaemia: A multicentre case-control study in Greater Mexico City	Jiménez-Hernández, E; Duarte-Rodríguez, DA; Núñez-Enriquez, JC; Flores-Lujano, J; Martín-Trejo, JA; Espinoza-Hernández, LE; Arellano-Galindo, J; Medina-Sanson, A; García-Jiménez, X; Paredes-Aguilera, R; Flores-Villegas, LV; Peñaloza-González, JG; Torres-Nava, JR; Espinosa-Elizondo, RM; Amador-Sánchez, R; Dosta-Herrera, JJ; Mondragón-García, JA; Valdés-Guzmán, H; Mejía-Pérez, L; Espinoza-Anrubio, …	CANCER EPIDEMIOLOGY	2020	10.1016/j.canep.2020.101731	http://dx.doi.org/10.1016/j.canep.2020.101731	32447241
Zinc transporter 3 modulates cell proliferation and neuronal differentiation in the adult hippocampus	Choi, BY; Hong, DK; Jeong, JH; Lee, BE; Koh, JY; Suh, SW	STEM CELLS	2020	10.1002/stem.3194	http://dx.doi.org/10.1002/stem.3194	32346941
Central nervous system tumors in children under 5 years of age: a report on treatment burden, survival and long-term outcomes	Metzger, S; Weiser, A; Gerber, NU; Otth, M; Scheinemann, K; Krayenbühl, N; Grotzer, MA; Stucklin, ASG	JOURNAL OF NEURO-ONCOLOGY	2022	10.1007/s11060-022-03963-3	http://dx.doi.org/10.1007/s11060-022-03963-3	35147892
Survival variations by country and age for lymphoid and myeloid malignancies in Europe 2000-2007: Results of EUROCARE-5 population-based study	De Angelis, R; Minicozzi, P; Sant, M; Dal Maso, L; Brewster, DH; Osca-Gelis, G; Visser, O; Maynadié, M; Marcos-Gragera, R; Troussard, X; Agius, D; Roazzi, P; Meneghini, E; Monnereau, A	EUROPEAN JOURNAL OF CANCER	2015	10.1016/j.ejca.2015.08.003	http://dx.doi.org/10.1016/j.ejca.2015.08.003	26421827
Immunosenescence profile and expression of the aging biomarker (p16INK4a) in testicular cancer survivors treated with chemotherapy	Bourlon, MT; Velazquez, HE; Hinojosa, J; Orozco, L; Rios-Corzo, R; Lima, G; Llorente, L; Hernandez-Ramirez, DF; Valentin-Cortez, FJ; Medina-Rangel, I; Atisha-Fregoso, Y	BMC CANCER	2020	10.1186/s12885-020-07383-2	http://dx.doi.org/10.1186/s12885-020-07383-2	32928147
Management of Cancer in the Older Age Person: An Approach to Complex Medical Decisions	Vallet-Regí, M; Manzano, M; Rodriguez-Mañas, L; Lopez, MC; Aapro, M; Balducci, L	ONCOLOGIST	2017	10.1634/theoncologist.2016-0276	http://dx.doi.org/10.1634/theoncologist.2016-0276	28220025
Potential to Improve Therapy of Chronic Myeloid Leukemia (CML), Especially for Patients with Older Age: Incidence, Mortality, and Survival Rates of Patients with CML in Switzerland from 1995 to 2017	Daskalakis, M; Feller, A; Noetzli, J; Bonadies, N; Arndt, V; Baerlocher, GM	CANCERS	2021	10.3390/cancers13246269	http://dx.doi.org/10.3390/cancers13246269	34944892
Is advanced age a hesitation for cytoreductive surgery and hyperthermic intraperitoneal chemotherapy in colorectal cancer?	Arslan, NC; Bisgin, T; Altay, C; Yavuzsen, T; Karaoglu, A; Canda, AE; Sarioglu, S; Sokmen, S	JOURNAL OF BUON	2018
Age-Dependent Presentation and Clinical Course of 1465 Patients Aged 0 to Less than 18 Years with Ovarian or Testicular Germ Cell Tumors; Data of the MAKEI 96 Protocol Revisited in the Light of Prenatal Germ Cell Biology	Calaminus, G; Schneider, DT; von Schweinitz, D; Jürgens, H; Infed, N; Schönberger, S; Olson, TA; Albers, P; Vokuhl, C; Stein, R; Looijenga, L; Sehouli, J; Metzelder, M; Claviez, A; Dworzak, M; Eggert, A; Fröhlich, B; Gerber, NU; Kratz, CP; Faber, J; Klingebiel, T; Harms, D; Göbel, U	CANCERS	2020	10.3390/cancers12030611	http://dx.doi.org/10.3390/cancers12030611	32155835
miR-335 Correlates with Senescence/Aging in Human Mesenchymal Stem Cells and Inhibits Their Therapeutic Actions Through Inhibition of AP-1 Activity	Tomé, M; Sepúlveda, JC; Delgado, M; Andrades, JA; Campisi, J; González, MA; Bernad, A	STEM CELLS	2014	10.1002/stem.1699	http://dx.doi.org/10.1002/stem.1699	24648336
A Randomized Comparison of Cisplatin and Oral Vinorelbine as Radiosensitizers in Aged or Comorbid Locally Advanced Cervical Cancer Patients	Coronel, JA; Cetina, LD; Cantú, D; Cerezo, O; Hernández, CS; Rivera, L; Chacón, AP; Duenas-Gonzalez, A	INTERNATIONAL JOURNAL OF GYNECOLOGICAL CANCER	2013	10.1097/IGC.0b013e3182915c69	http://dx.doi.org/10.1097/IGC.0b013e3182915c69	23694982
Mitochondrial DNA methylation profiling of the human prefrontal cortex and nucleus accumbens: correlations with aging and drug use	Huang, CH; Chang, MC; Lai, YC; Lin, CY; Hsu, CH; Tseng, BY; Hsiao, CK; Lu, TP; Yu, SL; Hsieh, ST; Chen, WJ	CLINICAL EPIGENETICS	2022	10.1186/s13148-022-01300-z	http://dx.doi.org/10.1186/s13148-022-01300-z	35752846
Age and sex disparities in Latin-American adults with gliomas: a systematic review and meta-analysis	Van't Hek, R; Ortiz-Herrera, JL; Salazar-Pigeon, A; Ramirez-Loera, C; Cacho-Díaz, B; Wegman-Ostrosky, T	JOURNAL OF NEURO-ONCOLOGY	2023	10.1007/s11060-023-04448-7	http://dx.doi.org/10.1007/s11060-023-04448-7	37773476
Time trends for prostate cancer mortality in Brazil and its geographic regions: An age-period-cohort analysis	Braga, SFM; de Souza, MC; Cherchiglia, ML	CANCER EPIDEMIOLOGY	2017	10.1016/j.canep.2017.07.016	http://dx.doi.org/10.1016/j.canep.2017.07.016	28810175
Prognostic value of age and histologic type in neoadjuvant chemotherapy plus radical surgery for bulky (≥4 cm) stage IB and IIA cervical carcinoma	Huang, HJ; Chang, TC; Hong, JH; Tseng, CJ; Chou, HH; Huang, KG; Lai, CH	INTERNATIONAL JOURNAL OF GYNECOLOGICAL CANCER	2003	10.1046/j.1525-1438.2003.13004.x	http://dx.doi.org/10.1046/j.1525-1438.2003.13004.x	12657125
The effect of age on the acquisition and selection of cancer driver mutations in sun-exposed normal skin	Hernando, B; Dietzen, M; Parra, G; Gil-Barrachina, M; Pitarch, G; Mahiques, L; Valcuende-Cavero, F; McGranahan, N; Martinez-Cadenas, C	ANNALS OF ONCOLOGY	2021	10.1016/j.annonc.2020.11.023	http://dx.doi.org/10.1016/j.annonc.2020.11.023	33307203
Global South research is critical for understanding brain health, ageing and dementia	Baez, S; Alladi, S; Ibanez, A	CLINICAL AND TRANSLATIONAL MEDICINE	2023	10.1002/ctm2.1486	http://dx.doi.org/10.1002/ctm2.1486	37987144
Association between mammographic density and pregnancies relative to age and BMI: a breast cancer case-only analysis	Hack, CC; Emons, J; Jud, SM; Heusinger, K; Adler, W; Gass, P; Haeberle, L; Heindl, F; Hein, A; Schulz-Wendtland, R; Uder, M; Hartmann, A; Beckmann, MW; Fasching, PA; Pöhls, UG	BREAST CANCER RESEARCH AND TREATMENT	2017	10.1007/s10549-017-4446-7	http://dx.doi.org/10.1007/s10549-017-4446-7	28828694
Quality of life after treatment with immune checkpoint inhibitors for lung cancer; the impact of age	Suazo-Zepeda, E; Vinke, PC; Heuvelmans, MA; Sidorenkov, G; Hiltermann, TJN; Bock, GHD	LUNG CANCER	2023	10.1016/j.lungcan.2022.12.017	http://dx.doi.org/10.1016/j.lungcan.2022.12.017	36628904
Expansion of myeloid-derived suppressor cells with arginase activity lasts longer in aged than in young mice after CpG-ODN plus IFA treatment	Harman, MF; Ranocchia, RP; Gorlino, CV; Vallecillo, MFS; Castell, SD; Crespo, MI; Maletto, BA; Morón, G; Pistoresi-Palencia, MC	ONCOTARGET	2015	10.18632/oncotarget.3626	http://dx.doi.org/10.18632/oncotarget.3626	25922914
Neoadjuvant chemotherapy in high-risk ovarian cancer patients: Role of age	Cioffi, R; Bergamini, A; Rabaiotti, E; Petrone, M; Pella, F; Ferrari, D; Mangili, G; Candiani, M	TUMORI JOURNAL	2019	10.1177/0300891618792468	http://dx.doi.org/10.1177/0300891618792468	30157707
2-deoxy-D-glucose induces oxidative stress and cell killing in human neuroblastoma cells	Shutt, DC; O'Dorisio, MS; Aykin-Burns, N; Spitz, DR	CANCER BIOLOGY & THERAPY	2010	10.4161/cbt.9.11.11632	http://dx.doi.org/10.4161/cbt.9.11.11632	20364116
Age-, sex- and disease subtypeerelated foetal growth differentials in childhood acute myeloid leukaemia risk: A Childhood Leukemia International Consortium analysis	Karalexi, MA; Dessypris, N; Ma, XM; Spector, LG; Marcotte, E; Clavel, J; Pombo-de-Oliveira, MS; Heck, JE; Roman, E; Mueller, BA; Hansen, J; Auvinen, A; Lee, PC; Schüz, J; Magnani, C; Mora, AM; Dockerty, JD; Scheurer, ME; Wang, R; Bonaventure, A; Kane, E; Doody, DR; Erdmann, F; Kang, AY; Metayer, C; Milne, E; Petridou, ET	EUROPEAN JOURNAL OF CANCER	2020	10.1016/j.ejca.2020.01.018	http://dx.doi.org/10.1016/j.ejca.2020.01.018	32163883
Neoadjuvant Chemotherapy in Elderly Patients With Upper Tract Urothelial Cancer: Oncologic Outcomes From a Multicenter Study	Grossmann, NC; Pradere, B; D'Andrea, D; Schuettfort, VM; Mori, K; Rajwa, P; Quhal, F; Laukhtina, E; Katayama, S; Fankhauser, CD; Xylinas, E; Margulis, V; Moschini, M; Abufaraj, M; Bandini, M; Lonati, C; Nyirady, P; Karakiewicz, PI; Fajkovic, H; Shariat, SF	CLINICAL GENITOURINARY CANCER	2022	10.1016/j.clgc.2022.01.004	http://dx.doi.org/10.1016/j.clgc.2022.01.004	35125303
Multifactorial analysis of survival and recurrences in differentiated thyroid cancer.: Comparative evaluation of usefulness of AGES, MACIS, and risk group scores in Mexican population	Rodríguez-Cuevas, S; Labastida-Almendaro, S; Cortés-Arroyo, H; López-Garza, J; Barroso-Bravo, S	JOURNAL OF EXPERIMENTAL & CLINICAL CANCER RESEARCH	2002			12071534
Cancer incidence estimates in adults aged 60 years and older living in low-and-middle-income countries for the years 2020 and 2040	Pilleron, S; Gnangnon, F; Noronha, V; Soto-Perez-de-Celis, E	ECANCERMEDICALSCIENCE	2023	10.3332/ecancer.2023.1594	http://dx.doi.org/10.3332/ecancer.2023.1594	37799947
Clinical Features and Outcomes of Triple-Negative Breast Cancer Among Latin American Adolescents and Young Adults Compared to Middle-Aged and Elder Females: A Cohort Analysis Over 15 Years	Valcarcel, B; Torres-Roman, JS; Enriquez-Vera, D; De-la-Cruz-Ku, G	JOURNAL OF ADOLESCENT AND YOUNG ADULT ONCOLOGY	2023	10.1089/jayao.2022.0075	http://dx.doi.org/10.1089/jayao.2022.0075	36791318
Effect of age on the association between p16CDKN2A methylation and DNMT3B polymorphism in head and neck carcinoma and patient survival	Farias, LC; Fraga, CAD; De Oliveira, MVM; Silva, TF; Marques-Silva, L; Moreira, PR; Batista De-Paula, AM; Gomez, RS; Guimaraes, ALS	INTERNATIONAL JOURNAL OF ONCOLOGY	2010	10.3892/ijo_00000664	http://dx.doi.org/10.3892/ijo_00000664	20514408
Age, Blasts, Performance Status and Lenalidomide Therapy Influence the Outcome of Myelodysplastic Syndrome With Isolated Del(5q): A Study of 58 South American Patients	Azevedo, RS; Belli, C; Bassolli, L; Ferri, L; Perusini, MA; Enrico, A; Pereira, TDM; Junior, WFS; Buccheri, V; Pinheiro, RF; Magalhaes, SM; Schuster, S; Castelli, JB; Traina, F; Rocha, V; Velloso, EDRP	CLINICAL LYMPHOMA MYELOMA & LEUKEMIA	2022	10.1016/j.clml.2021.07.026	http://dx.doi.org/10.1016/j.clml.2021.07.026	34429274
Brain cancer mortality in an agricultural and a metropolitan region of Rio de Janeiro, Brazil: a population-based, age-period-cohort study, 1996-2010	Miranda, AL; Koifman, RJ; Koifman, S; Monteiro, GTR	BMC CANCER	2014	10.1186/1471-2407-14-320	http://dx.doi.org/10.1186/1471-2407-14-320	24884498
A Population-Based Study of Retinoblastoma Incidence and Survival in Argentine Children	Moreno, F; Sinaki, B; Fandiño, A; Dussel, V; Orellana, L; Chantada, G	PEDIATRIC BLOOD & CANCER	2014	10.1002/pbc.25048	http://dx.doi.org/10.1002/pbc.25048	24729462
Biosynthetic pathway to neuromelanin and its aging process	Wakamatsu, K; Murase, T; Zucca, FA; Zecca, L; Ito, S	PIGMENT CELL & MELANOMA RESEARCH	2012	10.1111/pcmr.12014	http://dx.doi.org/10.1111/pcmr.12014	22938712
Acceleration of leukocytes' epigenetic age as an early tumor- and sex-specific marker of breast and colorectal cancer	Durso, DF; Bacalini, MG; Sala, C; Pirazzini, C; Marasco, E; Bonafé, M; do Valle, IF; Gentilini, D; Castellani, G; Faria, AMC; Franceschi, C; Garagnani, P; Nardini, C	ONCOTARGET	2017	10.18632/oncotarget.15573	http://dx.doi.org/10.18632/oncotarget.15573	28423572
LEVELS OF O-6-METHYLGUANINE ACCEPTOR PROTEIN IN TISSUES OF RATS AND THEIR RELATIONSHIP TO CARCINOGENICITY AND AGING	WOODHEAD, AD; MERRY, BJ; CAO, EH; HOLEHAN, AM; GRIST, E; CARLSON, C	JNCI-JOURNAL OF THE NATIONAL CANCER INSTITUTE	1985			3865014
Targeting therapy for esophageal cancer in patients aged 70 and over	Furlong, H; Bass, G; Breathnach, O; O'Neill, B; Leen, E; Walsh, TN	JOURNAL OF GERIATRIC ONCOLOGY	2013	10.1016/j.jgo.2012.12.006	http://dx.doi.org/10.1016/j.jgo.2012.12.006	24071535
Age at start of using tobacco on the risk of head and neck cancer: Pooled analysis in the International Head and Neck Cancer Epidemiology Consortium (INHANCE)	Chang, CP; Chang, SC; Chuang, SC; Berthiller, J; Ferro, G; Matsuo, K; Wünsch, V; Toporcov, TN; de Carvalho, MB; La Vecchia, C; Olshan, AF; Zevallos, JP; Serraino, D; Muscat, J; Sturgis, EM; Li, GJ; Morgenstern, H; Levi, F; Dal Maso, L; Smith, E; Kelsey, K; McClean, M; Vaughan, TL; Lazarus, P; Ramroth, H; Chen, C; Schwartz, SM; Winn, DM; Bosetti, C; Edefonti, V; Garavello, W; Negri, E; Hayes, RB; …	CANCER EPIDEMIOLOGY	2019	10.1016/j.canep.2019.101615	http://dx.doi.org/10.1016/j.canep.2019.101615	31586822
Incidence and survival of childhood leukemia in Recife, Brazil: A population-based analysis	Lins, MM; Santos, MD; de Albuquerque, MDPM; de Castro, CCL; Mello, MJG; de Camargo, B	PEDIATRIC BLOOD & CANCER	2017	10.1002/pbc.26391	http://dx.doi.org/10.1002/pbc.26391	28000427
Associations between sex, age and spiritual well-being scores on the EORTC QLQ-SWB32 for patients receiving palliative care for cancer: A further analysis of data from an international validation study	Rohde, GE; Young, T; Winstanley, J; Arraras, JI; Black, K; Boyle, F; Bredart, A; Costantini, A; Guo, JB; Irarrazaval, ME; Kobayashi, K; Kruizinga, R; Navarro, M; Omidvari, S; Serpentini, S; Spry, N; van Laarhoven, H; Yang, G; Vivat, B	EUROPEAN JOURNAL OF CANCER CARE	2019	10.1111/ecc.13145	http://dx.doi.org/10.1111/ecc.13145	31433533
The Effect of Age on Outcomes After Neoadjuvant Chemotherapy for Breast Cancer	Verdial, FC; Mamtani, A; Pawloski, KR; Sevilimedu, V; D'Alfonso, TM; Zhang, H; Gemignani, ML; Barrio, A; Morrow, M; Tadros, AB	ANNALS OF SURGICAL ONCOLOGY	2022	10.1245/s10434-022-11367-w	http://dx.doi.org/10.1245/s10434-022-11367-w	35246810
Inhibition of PI3K/AKT/mTOR axis disrupts oxidative stress-mediated survival of melanoma cells	Hambright, HG; Meng, P; Kumar, AP; Ghosh, R	ONCOTARGET	2015	10.18632/oncotarget.3131	http://dx.doi.org/10.18632/oncotarget.3131	25749517
Impact on prognosis of the regional distribution of MGMT methylation with respect to the CpG island methylator phenotype and age in glioma patients	Mur, P; de Lope, AR; Díaz-Crespo, FJ; Hernández-Iglesias, T; Ribalta, T; Fiaño, C; García, JF; Rey, JA; Mollejo, M; Meléndez, B	JOURNAL OF NEURO-ONCOLOGY	2015	10.1007/s11060-015-1738-9	http://dx.doi.org/10.1007/s11060-015-1738-9	25682093
Ovarian cancer in Manitoba: trends in incidence and survival, 1992-2011	Lambert, P; Galloway, K; Altman, A; Nachtigal, MW; Turner, D	CURRENT ONCOLOGY	2017	10.3747/co.24.3312	http://dx.doi.org/10.3747/co.24.3312	28490929
Outcome of children with previously untreated medulloblastoma with two different chemotherapy regimens	Rivera-Luna, R; Leal-Leal, C; Cardenas-Cardos, R; Gomez-Martinez, R; Rueda-Franco, F; Marx-Brancho, A	INTERNATIONAL JOURNAL OF PEDIATRIC HEMATOLOGY/ONCOLOGY	1998
Patterns of recurrence and survival in breast cancer	Montalvo, DN; González, N; Montalvo, MT; Jiménez, A; Echiburú-Chau, C; Calaf, GM	ONCOLOGY REPORTS	2008	10.3892/or_00000038	http://dx.doi.org/10.3892/or_00000038	18695902
Perceptions of aging and ageism among Mexican physicians-in-training	Gomez-Moreno, C; Verduzco-Aguirre, H; Contreras-Garduño, S; Perez-de-Acha, A; Alcalde-Castro, J; Chavarri-Guerra, Y; García-Lara, JMA; Navarrete-Reyes, AP; Avila-Funes, JA; Soto-Perez-de-Celis, E	CLINICAL & TRANSLATIONAL ONCOLOGY	2019	10.1007/s12094-019-02107-w	http://dx.doi.org/10.1007/s12094-019-02107-w	30977047
Childhood cancer incidence and survival in Spain	Peris-Bonet, R; Salmerón, D; Martínez-Beneito, MA; Galceran, J; Marcos-Gragera, R; Felipe, S; González, V; Codina, JSD	ANNALS OF ONCOLOGY	2010	10.1093/annonc/mdq092	http://dx.doi.org/10.1093/annonc/mdq092	20427353
Langerhans cell histiocytosis in children under 2 years of age	RiveraLuna, R; AlterMolchadsky, N; CardenasCardos, R; MartinezGuerra, G	MEDICAL AND PEDIATRIC ONCOLOGY	1996	10.1002/(SICI)1096-911X(199605)26:5<334::AID-MPO6>3.0.CO;2-J	http://dx.doi.org/10.1002/(SICI)1096-911X(199605)26:5<334::AID-MPO6>3.0.CO;2-J	8614367
Colorectal lymphoma in Mexico: clinico-pathological and survival analysis	Jaime-Andrade, E; Lino-Silva, LS; Salcedo-Hernández, RA; Zepeda-Najar, C	JOURNAL OF GASTROINTESTINAL ONCOLOGY	2018	10.21037/jgo.2017.10.08	http://dx.doi.org/10.21037/jgo.2017.10.08	29564175
Survival in patients with brain metastases treated with whole-brain radiotherapy	Avila, J	REVISTA COLOMBIANA DE CANCEROLOGIA	2018	10.1016/j.rccan.2018.07.002	http://dx.doi.org/10.1016/j.rccan.2018.07.002
Advanced age does not increase morbidity in pancreaticoduodenectomy	Namur, GN; Dantas, ACB; Jureidini, R; Ribeiro, TC; Ribeiro, U Jr; Figueira, E; Cecconello, I; Bacchella, T	JOURNAL OF GASTROINTESTINAL ONCOLOGY	2018	10.21037/jgo.2017.10.03	http://dx.doi.org/10.21037/jgo.2017.10.03	29564166
Factors Affecting Survival in Operated Esophageal Squamous Cell Carcinoma	Akgul, N; Sakin, A; Sahin, S; Aldemir, MN; Aytekin, A; Alay, M; Iliklerden, UH; Kotan, MC	JOURNAL OF GASTROINTESTINAL CANCER	2022	10.1007/s12029-021-00631-z	http://dx.doi.org/10.1007/s12029-021-00631-z	33788157
Age-period-cohort modeling of colorectal cancer incidence and mortality in Spain	López-Abente, G; Pollán, M; Vergara, A; Moreno, C; Moreo, P; Ardanaz, E; Aragonés, N	CANCER EPIDEMIOLOGY BIOMARKERS & PREVENTION	1997			9419394
Tumor microenvironment composition in pediatric classical Hodgkin lymphoma is modulated by age and Epstein-Barr virus infection	Barros, MHM; Vera-Lozada, G; Soares, FA; Niedobitek, G; Hassan, R	INTERNATIONAL JOURNAL OF CANCER	2012	10.1002/ijc.27314	http://dx.doi.org/10.1002/ijc.27314	22025264
Three-year survival of breast cancer patients attending a one-stop breast care clinic nested within a primary care health facility in sub-Saharan Africa-Zambia	Songiso, M; Nuñez, O; Cabanes, A; Mutale, M; Munalula, J; Pupwe, G; Henry-Tillman, R; Parham, GP	INTERNATIONAL JOURNAL OF CANCER	2024	10.1002/ijc.34920	http://dx.doi.org/10.1002/ijc.34920	38525795
Regional inequalities in cervical cancer survival in Minas Gerais State, Brazil	de Carvalho, NP; Pilecco, FB; Cherchiglia, ML	CANCER EPIDEMIOLOGY	2021	10.1016/j.canep.2021.101899	http://dx.doi.org/10.1016/j.canep.2021.101899	33548845
Skeletal muscle aging: influence of oxidative stress and physical exercise	Gomes, MJ; Martinez, PF; Pagan, LU; Damatto, RL; Cezar, MDM; Lima, ARR; Okoshi, K; Okoshi, MP	ONCOTARGET	2017	10.18632/oncotarget.14670	http://dx.doi.org/10.18632/oncotarget.14670	28099900
Survival outcomes seen with neoadjuvant chemotherapy in the management of locally advanced inflammatory breast cancer (IBC) versus matched controls	Johnson, KC; Grimm, M; Sukumar, J; Schnell, PM; Park, KU; Stover, DG; Jhawar, SR; Gatti-Mays, M; Wesolowski, R; Williams, N; Sardesai, S; Pariser, A; Sudheendra, P; Tozbikian, G; Ramaswamy, B; Doto, D; Cherian, MA	BREAST	2023	10.1016/j.breast.2023.103591	http://dx.doi.org/10.1016/j.breast.2023.103591	37871527
Factors affecting survival in operated gastric cancer	Sakin, A; Sahin, S; Sakin, A; Aldemir, MN; Sakoglu, N; Bayram, I; Kotan, MC	SURGICAL ONCOLOGY-OXFORD	2023	10.1016/j.suronc.2022.101887	http://dx.doi.org/10.1016/j.suronc.2022.101887	36455334
Macrophage-induced preadipocyte survival depends on signaling through Akt, ERK1/2, and reactive oxygen species	Molgat, ASD; Gagnon, A; Sorisky, A	EXPERIMENTAL CELL RESEARCH	2011	10.1016/j.yexcr.2010.10.024	http://dx.doi.org/10.1016/j.yexcr.2010.10.024	21056559
International distribution and age estimation of the Portuguese BRCA2 c.156_157insAlu founder mutation	Peixoto, A; Santos, C; Pinheiro, M; Pinto, P; Soares, MJ; Rocha, P; Gusmao, L; Amorim, A; van der Hout, A; Gerdes, AM; Thomassen, M; Kruse, TA; Cruger, D; Sunde, L; Bignon, YJ; Uhrhammer, N; Cornil, L; Rouleau, E; Lidereau, R; Yannoukakos, D; Pertesi, M; Narod, S; Royer, R; Costa, MM; Lazaro, C; Feliubadaló, L; Graña, B; Blanco, I; de la Hoya, M; Caldés, T; Maillet, P; Benais-Pont, G; Pardo, B; L…	BREAST CANCER RESEARCH AND TREATMENT	2011	10.1007/s10549-010-1036-3	http://dx.doi.org/10.1007/s10549-010-1036-3	20652400
ECOG is as independent predictor of the response to chemotherapy, overall survival and progression-free survival in carcinoma of unknown primary site	Grajales-Alvarez, R; Martin-Aguilar, A; Silva, JA; de la Garza-Salazar, JG; Ruiz-García, E; López-Camarillo, C; Marchat, LA; Astudillo-de la Vega, H	MOLECULAR AND CLINICAL ONCOLOGY	2017	10.3892/mco.2017.1209	http://dx.doi.org/10.3892/mco.2017.1209	28515916
The survival benefit of neoadjuvant chemotherapy and pCR among patients with advanced stage triple negative breast cancer	Biswas, T; Efird, JT; Prasad, S; Jindal, C; Walker, PR	ONCOTARGET	2017	10.18632/oncotarget.22521	http://dx.doi.org/10.18632/oncotarget.22521	29348858
AGE-RELATED DECLINE IN HISTONE H-1 FRACTION IN HUMAN-DIPLOID FIBROBLAST-CULTURES	MITSUI, Y; SAKAGAMI, H; MUROTA, SI; YAMADA, MA	EXPERIMENTAL CELL RESEARCH	1980	10.1016/0014-4827(80)90267-0	http://dx.doi.org/10.1016/0014-4827(80)90267-0	7363946
Prognostic factors and survival in osteosarcoma. Ten-years experience in Hospital de Pediatria Centro Medico Nacional Siglo XXI	López-Aguilar, JE; Rioscovian-Soto, AP; de León-Herrera, AP; Aguilar-Román, B; Cortés-Mercado, L; Siordia-Reyes, G; Sepúlveda-Vildósola, AC	GACETA MEXICANA DE ONCOLOGIA	2012
Auranofin Induces Lethality Driven by Reactive Oxygen Species in High-Grade Serous Ovarian Cancer Cells	Abdalbari, FH; Martinez-Jaramillo, E; Forgie, BN; Tran, E; Zorychta, E; Goyeneche, AA; Sabri, S; Telleria, CM	CANCERS	2023	10.3390/cancers15215136	http://dx.doi.org/10.3390/cancers15215136	37958311
Survival analysis of young adults from a Brazilian cohort of non-small cell lung cancer patients	Nicolau, JS; Lopez, RVM; Luizaga, CTD; Ribeiro, KB; Roela, RA; Maistro, S; Katayama, MLH; Natalino, RJM; de Castro, G Jr; Neto, JE; Folgueira, MAAK	ECANCERMEDICALSCIENCE	2021	10.3332/ecancer.2021.1279	http://dx.doi.org/10.3332/ecancer.2021.1279	34567264
Pregnancy, maternal tobacco smoking, and early age leukemia in Brazil	Ferreira, JD; Couto, AC; Pombo-de-Oliveira, MS; Koifman, S	FRONTIERS IN ONCOLOGY	2012	10.3389/fonc.2012.00151	http://dx.doi.org/10.3389/fonc.2012.00151	23162789
Patients Age 40 Years and Younger With Multiple Myeloma Have the Same Prognosis as Older Patients: An Analysis of Real-World Patients' Evidence From Latin America	Martínez-Cordero, H; Peña, C; Schutz, NP; Bove, V; Villano, F; Beltran, C; Donoso, J; López-Vidal, H; Salinas, MAR; Soto, P; Ochoa, P; Duarte, P; Remaggi, G; Corzo, A; Shanley, C; Lopresti, S; Orlando, S; Verri, V; Quiroga, LD; Fantl, D; Ramirez, J; Ospina-Idárraga, A; Idrobo, H; Quintero, G; Gomez, R; Cantú-Martínez, O; Gomez-Almaguer, D; Ruiz-Arguelles, GJ; Galvez-Cárdenas, KM; Salazar, LA; Nov…	JCO GLOBAL ONCOLOGY	2023	10.1200/GO.23.00182	http://dx.doi.org/10.1200/GO.23.00182	38060975
Survival data in elderly patients with locally advanced non-small cell lung cancer	Domingues, PM; Zylberberg, R; de Castro, TD; Baldotto, CS; Araujo, LHD	MEDICAL ONCOLOGY	2013	10.1007/s12032-012-0449-8	http://dx.doi.org/10.1007/s12032-012-0449-8	23307257
Utilization of neoadjuvant chemotherapy for muscle-invasive bladder cancer in elderly patients: a retrospective cohort study	Chou, WH; Wang, A; Bassale, S; Latour, E; Isharwal, S	MEDICAL ONCOLOGY	2024	10.1007/s12032-024-02430-5	http://dx.doi.org/10.1007/s12032-024-02430-5	38980546
The effect of aging on the burden of cancer in Colombia: projections for the top five frequently occurring cancers in Colombia by Department and gender for 2020 and 2050	Henríquez, G; de Vries, E	REVISTA COLOMBIANA DE CANCEROLOGIA	2017	10.1016/j.rccan.2017.04.002	http://dx.doi.org/10.1016/j.rccan.2017.04.002
ASCO2020: The Geriatric Assessment Comes of Age	Soto-Perez-de-Celis, E; Aapro, M; Muss, H	ONCOLOGIST	2020	10.1634/theoncologist.2020-0804	http://dx.doi.org/10.1634/theoncologist.2020-0804	32886421
Epithelial IL-8 immunostaining associated with overall survival in ovarian cancer	Neves, MBM; Scofoni, LMMC; Martins, A; Jammal, MP; Etchebehere, RM; Murta, EFC; Nomelini, RS	EUROPEAN JOURNAL OF GYNAECOLOGICAL ONCOLOGY	2024	10.22514/ejgo.2024.003	http://dx.doi.org/10.22514/ejgo.2024.003
Survival of patients with epithelial ovarian cancer, results of the hospital-based cancer registry of the National Cancer Institute (2005-2014)	Pardo, C; Trujillo, LM; Buitrago, LA; de Vries, E	REVISTA COLOMBIANA DE CANCEROLOGIA	2019	10.35509/01239015.36	http://dx.doi.org/10.35509/01239015.36
Survival in gastric adenocarcinoma patients after adjuvant treatment in the Colombian National Institute of Cancerology during 2009	Grosso, F; Brugés, R; Villamizar, L	REVISTA COLOMBIANA DE CANCEROLOGIA	2013
IMPACT OF AGE ON CANCER SPECIFIC SURVIVAL IN PATIENTS WITH LOCALLY ADVANCED CERVICAL CANCER	Cantu-de Leon, D; Gallardo-Alvarado, L; Ramirez-Morales, R; Barquet-Muñoz, S; Salcedo-Hernandez, R; Santiago-Concha, G; Perez-Alvarez, S; Perez-Montiel, D; Trejo-Guerra, P	INTERNATIONAL JOURNAL OF GYNECOLOGICAL CANCER	2020	10.1136/ijgc-2020-ESGO.36	http://dx.doi.org/10.1136/ijgc-2020-ESGO.36
Sociodemographic characteristics and their association with survival in women with cervical cancer	Cetina-Perez, L; Luvian-Morales, J; Delgadillo-Gonzalez, M; Castro-Eguiluz, D; Galicia-Carmona, T; Rely, K; Gonzalez, RV; Lugo-Martinez, G; Garcia-Barrientos, N; Nateras, A	BMC CANCER	2024	10.1186/s12885-024-11909-3	http://dx.doi.org/10.1186/s12885-024-11909-3	38302893
TIGAR Has a Dual Role in Cancer Cell Survival through Regulating Apoptosis and Autophagy	Xie, JM; Li, B; Yu, HP; Gao, QG; Li, W; Wu, HR; Qin, ZH	CANCER RESEARCH	2014	10.1158/0008-5472.CAN-13-3517	http://dx.doi.org/10.1158/0008-5472.CAN-13-3517	25085248
Improvement in the survival of children with acute myeloid leukemia at the Colombian National Cancer Institute	Suárez-Mattos, A; Aristizábal, I; Infante, AM; Narváez, C; Barajas, L; Piña, M; Rincón, G; Calderón, A	REVISTA COLOMBIANA DE CANCEROLOGIA	2020	10.35509/01239015.16	http://dx.doi.org/10.35509/01239015.16
The age incidence of childhood B-cell precursor acute lymphoblastic leukemia in Mexico City	Bernaldez-Rios, R; Ortega-Alvarez, MC; Perez-Saldivar, ML; Alatoma-Medina, NE; Del Campo-Martinez, MD; Rodriguez-Zepeda, MD; Montero-Ponce, I; Franco-Ornelas, S; Fernandez-Castillo, G; Nuñez-Villegas, NN; Taboada-Flores, MA; Flores-Lujano, J; Argüelles-Sanchez, ME; Juarez-Ocaña, S; Fajardo-Gutierrez, A; Mejia-Arangure, JM	JOURNAL OF PEDIATRIC HEMATOLOGY ONCOLOGY	2008	10.1097/MPH.0b013e318162bcdc	http://dx.doi.org/10.1097/MPH.0b013e318162bcdc	18376281
Aging and the cancer burden in Latin America and the Caribbean: Time to act	Pilleron, S; Soerjomataram, I; Soto-Perez-de-Celis, E; Ferlay, J; Vega, E; Bray, F; Piñeros, M	JOURNAL OF GERIATRIC ONCOLOGY	2019	10.1016/j.jgo.2019.02.014	http://dx.doi.org/10.1016/j.jgo.2019.02.014	30853302
Survival trends in childhood chronic myeloid leukaemia in Southern-Eastern Europe and the United States of America	Karalexi, MA; Baka, M; Ryzhov, A; Zborovskaya, A; Dimitrova, N; Zivkovic, S; Eser, S; Antunes, L; Sekerija, M; Zagar, T; Bastos, J; Demetriou, A; Agius, D; Florea, M; Coza, D; Polychronopoulou, S; Stiakaki, E; Moschovi, M; Hatzipantelis, E; Kourti, M; Graphakos, S; Pombo-de-Oliveira, MS; Adami, HO; Petridou, ET	EUROPEAN JOURNAL OF CANCER	2016	10.1016/j.ejca.2016.08.011	http://dx.doi.org/10.1016/j.ejca.2016.08.011	27677054
Survival after cancer diagnosis in a cohort of HIV-positive individuals in Latin America	Fink, VI; Jenkins, CA; Castilho, JL; Person, AK; Shepherd, BE; Grinsztejn, B; Netto, J; Crabtree-Ramirez, B; Cortés, CP; Padgett, D; Jayathilake, K; McGowan, C; Cahn, P	INFECTIOUS AGENTS AND CANCER	2018	10.1186/s13027-018-0188-3	http://dx.doi.org/10.1186/s13027-018-0188-3	29760767
Cancers of the Ampulla of Vater: Demographics, Morphology, and Survival Based on 5,625 Cases From the SEER Program	Albores-Saavedra, J; Schwartz, AM; Batich, K; Henson, DE	JOURNAL OF SURGICAL ONCOLOGY	2009	10.1002/jso.21374	http://dx.doi.org/10.1002/jso.21374	19697352
Concurrent use of capecitabine with radiation therapy and survival in breast cancer (BC) after neoadjuvant chemotherapy	Liu, YL; Chin, C; Catanese, B; Lee, SM; Zhan, S; Kalinsky, K; Connolly, EP	CLINICAL & TRANSLATIONAL ONCOLOGY	2018	10.1007/s12094-018-1859-7	http://dx.doi.org/10.1007/s12094-018-1859-7	29594944
Germline mutations and age at onset of lung adenocarcinoma	Reckamp, KL; Behrendt, CE; Slavin, TP; Gray, SW; Castillo, DK; Koczywas, M; Cristea, MC; Babski, KM; Stearns, D; Marcum, CA; Rodriguez, YP; Hass, AJ; Vecchio, MM; Mora, P; Cervantes, AE; Sand, SR; Mejia, RM; Tsou, TCC; Salgia, R; Weitzel, JN	CANCER	2021	10.1002/cncr.33573	http://dx.doi.org/10.1002/cncr.33573	33858029
The Role of Time as a Prognostic Factor in Pediatric Brain Tumors: a Multivariate Survival Analysis	Barragán-Pérez, EJ; Altamirano-Vergara, CE; Alvarez-Amado, DE; García-Beristain, JC; Chico-Ponce-de-León, F; González-Carranza, V; Juárez-Villegas, L; Murata, C	PATHOLOGY & ONCOLOGY RESEARCH	2020	10.1007/s12253-020-00875-3	http://dx.doi.org/10.1007/s12253-020-00875-3	32661835
Nodal pCR and overall survival following neoadjuvant chemotherapy for node positive ER+/Her2-breast cancer	Moldoveanu, D; Hoskin, TL; Day, CN; Schulze, AK; Goetz, MP; Boughey, JC	BREAST CANCER RESEARCH AND TREATMENT	2024	10.1007/s10549-023-07152-2	http://dx.doi.org/10.1007/s10549-023-07152-2	37878154
Survival of patients with operable breast cancer (Stages I-III) at a Brazilian public hospital - a closer look into cause-specific mortality	Balabram, D; Turra, CM; Gobbi, H	BMC CANCER	2013	10.1186/1471-2407-13-434	http://dx.doi.org/10.1186/1471-2407-13-434	24063763
Convection-enhanced delivery of sulfasalazine prolongs survival in a glioma stem cell brain tumor model	Haryu, S; Saito, R; Jia, WT; Shoji, T; Mano, Y; Sato, A; Kanamori, M; Sonoda, Y; Sampetrean, O; Saya, H; Tominaga, T	JOURNAL OF NEURO-ONCOLOGY	2018	10.1007/s11060-017-2621-7	http://dx.doi.org/10.1007/s11060-017-2621-7	28929335
Use of Neoadjuvant Chemotherapy in Elderly Patients With Muscle-Invasive Bladder Cancer: A Population-Based Study, 2006-2017	Posielski, N; Koenig, H; Ho, O; Porter, C; Flores, JP	ONCOLOGY-NEW YORK	2022			35089670
Age-related neoplastic risk profiles and penetrance estimations in multiple endocrine neoplasia type 2A caused by germ line RET Cys634Trp (TGC > TGG) mutation	Milos, IN; Frank-Raue, K; Wohllk, N; Maia, AL; Pusiol, E; Patocs, A; Robledo, M; Biarnes, J; Barontini, M; Links, TP; de Groot, JW; Dvorakova, S; Peczkowska, M; Rybicki, LA; Sullivan, M; Raue, F; Zosin, I; Eng, C; Neumann, HPH	ENDOCRINE-RELATED CANCER	2008	10.1677/ERC-08-0105	http://dx.doi.org/10.1677/ERC-08-0105	18794325
Prognostic factors for progression-free and overall survival in malignant pleural mesothelioma	Guzmán-Casta, J; Carrasco-CaraChards, S; Guzmán-Huesca, J; Sánchez-Ríos, CP; Riera-Sala, R; Martínez-Herrera, JF; Peña-Mirabal, ES; Bonilla-Molina, D; Alatorre-Alexander, JA; Martínez-Barrera, LM; Rodríguez-Cid, JR	THORACIC CANCER	2021	10.1111/1759-7714.13814	http://dx.doi.org/10.1111/1759-7714.13814	33660947
Neoadjuvant Chemotherapy and Nodal Response Rates in Luminal Breast Cancer: Effects of Age and Tumor Ki67	Boughey, JC; Hoskin, TL; Goetz, MP	ANNALS OF SURGICAL ONCOLOGY	2022	10.1245/s10434-022-11871-z	http://dx.doi.org/10.1245/s10434-022-11871-z	35569077
Radiologic Occult Metastases in Pancreatic Cancer: Analysis of Risk Factors and Survival Outcomes in the Age of Contemporary Neoadjuvant Multi-agent Chemotherapy	Yee, EJ; Torphy, RJ; Thielen, ON; Easwaran, L; Franklin, O; Sugawara, T; Bartsch, C; Garduno, N; Mccarter, MM; Ahrendt, SA; Schulick, RD; Del Chiaro, M	ANNALS OF SURGICAL ONCOLOGY	2024	10.1245/s10434-024-15443-1	http://dx.doi.org/10.1245/s10434-024-15443-1	38780693
Estimated global cancer incidence in the oldest adults in 2018 and projections to 2050	Pilleron, S; Soto-Perez-de-Celis, E; Vignat, J; Ferlay, J; Soerjomataram, I; Bray, F; Sarfati, D	INTERNATIONAL JOURNAL OF CANCER	2021	10.1002/ijc.33232	http://dx.doi.org/10.1002/ijc.33232	32706917
Arm Symptoms and Overall Survival in Brazilian Patients with Advanced Breast Cancer	Bergmann, A; Bourrus, NS; de Carvalho, CM; Dias, RD; Fabro, EAN; Sales, NS; de Aguiar, SS	ASIAN PACIFIC JOURNAL OF CANCER PREVENTION	2011			22393967
The impact of underinsurance on bladder cancer diagnosis, survival, and care delivery for individuals under the age of 65 years	Fletcher, SA; Cole, AP; Lu, C; Marchese, M; Krimphove, MJ; Friedlander, DF; Mossanen, M; Kilbridge, KL; Kibel, AS; Trinh, QD	CANCER	2020	10.1002/cncr.32562	http://dx.doi.org/10.1002/cncr.32562	31626340
Treatment outcomes in conventional high-grade osteosarcoma in children and adolescents: An analysis of survival of a cohort treated without methotrexate	Suárez, A; Soto, C; Gómez, L; Gamboa, O; Soto, D; Escandón, S; Terselich, G	REVISTA COLOMBIANA DE CANCEROLOGIA	2017	10.1016/j.rccan.2017.04.001	http://dx.doi.org/10.1016/j.rccan.2017.04.001
An Aged/Autoimmune B-cell Program Defines the Early Transformation of Extranodal Lymphomas	Venturutti, L; Rivas, MA; Pelzer, BW; Flümann, R; Hansen, J; Karagiannidis, I; Xia, M; McNally, DR; Isshiki, Y; Lytle, A; Teater, M; Chin, CR; Meydan, C; Knittel, G; Ricker, E; Mason, CE; Ye, XF; Pan-Hammarström, Q; Steidl, C; Scott, DW; Reinhardt, HC; Pernis, AB; Béguelin, W; Melnick, AM	CANCER DISCOVERY	2023	10.1158/2159-8290.CD-22-0561	http://dx.doi.org/10.1158/2159-8290.CD-22-0561	36264161
Predictors of survival of natural killer/T-cell lymphoma, nasal type, in a non-Asian population: a single cancer centre experience	Vásquez, J; Serrano, M; Lopez, L; Pacheco, C; Quintana, S	ECANCERMEDICALSCIENCE	2016	10.3332/ecancer.2016.688	http://dx.doi.org/10.3332/ecancer.2016.688	27994644
Cycle number of neoadjuvant chemotherapy might influence survival of patients with T1-4N2-3M0 nasopharyngeal carcinoma	Wei, JW; Feng, HX; Xiao, WW; Wang, QX; Qiu, B; Liu, SL; Deng, ML; Lu, LX; Chang, H; Gao, YH	CHINESE JOURNAL OF CANCER RESEARCH	2018	10.21147/j.issn.1000-9604.2018.01.06	http://dx.doi.org/10.21147/j.issn.1000-9604.2018.01.06	29545719
Basal neutrophil-to-lymphocyte ratio is associated with overall survival in melanoma	Lino-Silva, LS; Salcedo-Hernández, RA; García-Pérez, L; Meneses-García, A; Zepeda-Najar, C	MELANOMA RESEARCH	2017	10.1097/CMR.0000000000000333	http://dx.doi.org/10.1097/CMR.0000000000000333	28125448
Implementation of National Guidelines increased survival in advanced ovarian cancer-A population-based nationwide SweGCG study	Dahm-Kähler, P; Holmberg, E; Holtenman, M; Rådestad, AF; Borgfeldt, C; Hjerpe, E; Marcickiewicz, J; Bjurberg, M; Tholander, B; Hellman, K; Kjolhede, P; Högberg, T; Rosenberg, P; Åvall-Lundqvist, E; Stålberg, K	GYNECOLOGIC ONCOLOGY	2021	10.1016/j.ygyno.2021.01.012	http://dx.doi.org/10.1016/j.ygyno.2021.01.012	33581846
Healthy Life-Style Promoting Behaviour in Turkish Women Aged 18-64	Sonmezer, H; Cetinkaya, F; Nacar, M	ASIAN PACIFIC JOURNAL OF CANCER PREVENTION	2012	10.7314/APJCP.2012.13.4.1241	http://dx.doi.org/10.7314/APJCP.2012.13.4.1241	22799312
Prognostic factors for overall survival in patients with chronic myeloid leukemia treated with imatinib at the National Cancer Institute - Mexico, from 2000 to 2016	Ylescas-Soria, J; de la Torre-Lujan, AH; Herrera, LA; Miranda, D; Grimaldo, F; Rivas, S; Cervera, E; Meneses-García, A; Leon-Sarmiento, FE; Prada, D	CANCER MEDICINE	2019	10.1002/cam4.2201	http://dx.doi.org/10.1002/cam4.2201	31050162
Factors Associated with Cervical Cancer Screening Amongst Women of Reproductive Age from Yucatan, Mexico	Conde-Ferráez, L; Allen, RES; Martínez, JRC; Ayora-Talavera, G; González-Losa, MD	ASIAN PACIFIC JOURNAL OF CANCER PREVENTION	2012	10.7314/APJCP.2012.13.9.4719	http://dx.doi.org/10.7314/APJCP.2012.13.9.4719	23167409
Cancer survival in people with AIDS: A population-based study from Sao Paulo, Brazil	Tanaka, LF; Latorre, MDDO; Gutierrez, EB; Curado, MP; Dal Maso, L; Herbinger, KH; Froeschl, G; Heumann, C	INTERNATIONAL JOURNAL OF CANCER	2018	10.1002/ijc.31081	http://dx.doi.org/10.1002/ijc.31081	28971480
Metabolic Rather than Pathological Response to Preoperative Chemoradiotherapy Is a Stronger Predictor of Survival in cStage IIB-IV Esophageal Cancer	Motoyama, S; Sato, Y; Maruyama, K; Usami, S; Yoshino, K; Nakatsu, T; Sasaki, T; Wakita, A; Kawakita, Y; Liu, J; Anbai, A; Ishiyama, K; Saito, H; Minamiya, Y	ANTICANCER RESEARCH	2017	10.21873/anticanres.11808	http://dx.doi.org/10.21873/anticanres.11808	28739705
Clinicopathologic, molecular subtype, and survival prognostic features in premenopausal breast cancer patients by age at diagnosis	Sologuren, C; Gomez, HL; Abugattas, JE; Marcelo, MJ; Doimi, FF; Neciosup, SP; Suazo, JF; Pinto, JA; Velarde, RG; Carlos, VE	JOURNAL OF CLINICAL ONCOLOGY	2010
Lymph Node Ratio Predicts Long-Term Survival in Lymph Node-Positive Breast Cancer	Sakin, A; Aldemir, MN	EUROPEAN JOURNAL OF BREAST HEALTH	2020	10.5152/ejbh.2020.5809	http://dx.doi.org/10.5152/ejbh.2020.5809	33062968
The impact of race and age on response to neoadjuvant therapy and long-term outcomes in Black and White women with early-stage breast cancer	Terman, E; Sheade, J; Zhao, FY; Howard, FM; Jaskowiak, N; Tseng, J; Chen, N; Hahn, O; Fleming, G; Huo, DZ; Nanda, R	BREAST CANCER RESEARCH AND TREATMENT	2023	10.1007/s10549-023-06943-x	http://dx.doi.org/10.1007/s10549-023-06943-x	37120458
Predictors of overall survival in non-small-cell lung cancer patients with metastatic spinal cord compression treated with short-course radiotherapy	da Silva, GT; da Costa, TGP; De Bessa, CM; Zamboni, MM; Bergmann, A; Thuler, LCS	EUROPEAN JOURNAL OF CANCER CARE	2021	10.1111/ecc.13427	http://dx.doi.org/10.1111/ecc.13427	33569856
Gastric cancer survival and affiliation to health insurance in a middle-income setting	de Vries, E; Uribe, C; Pardo, C; Lemmens, V; Van de Poel, E; Forman, D	CANCER EPIDEMIOLOGY	2015	10.1016/j.canep.2014.10.012	http://dx.doi.org/10.1016/j.canep.2014.10.012	25652310
Examining the Effects of Time to Diagnosis, Income, Symptoms, and Incidental Detection on Overall Survival in Epithelial Ovarian Cancer Manitoba Ovarian Cancer Outcomes (MOCO) Study Group	Altman, AD; Lambert, P; Love, AJ; Turner, D; Lotocki, R; Dean, E; Popowich, S; Nachtigal, MW	INTERNATIONAL JOURNAL OF GYNECOLOGICAL CANCER	2017	10.1097/IGC.0000000000001074	http://dx.doi.org/10.1097/IGC.0000000000001074	28704327
Breast cancer age at diagnosis patterns in four Latin American Populations: A comparison with North American countries	Franco-Marina, F; López-Carrillo, L; Keating, NL; Arreola-Ornelas, H; Knaul, FM	CANCER EPIDEMIOLOGY	2015	10.1016/j.canep.2015.10.004	http://dx.doi.org/10.1016/j.canep.2015.10.004	26651442
The relationship between ethnicity, social deprivation and late presentation of colorectal cancerle	Askari, A; Nachiappan, S; Currie, A; Latchford, A; Stebbing, J; Bottle, A; Athanasiou, T; Faiz, O	CANCER EPIDEMIOLOGY	2017	10.1016/j.canep.2017.01.007	http://dx.doi.org/10.1016/j.canep.2017.01.007	28167416
Regulation of B-CLL apoptosis through membrane receptors and Bcl-2 family proteins	Osorio, LM; Jondal, M; Aguilar-Santelises, M	LEUKEMIA & LYMPHOMA	1998	10.3109/10428199809057538	http://dx.doi.org/10.3109/10428199809057538	9713957
Survival analysis of adult patients with ALL in Mexico City: first report from the Acute Leukemia Workgroup (ALWG) (GTLA)	Crespo-Solis, E; Espinosa-Bautista, K; Alvarado-Ibarra, M; Rozen-Fuller, E; Pérez-Rocha, F; Nava-Gómez, C; Ortiz-Zepeda, M; Alvarez-Vera, JL; Ramos-Peñafiel, CO; Meillón-García, LA; Rodríguez-Rodríguez, S; Pomerantz-Okon, A; Turrubiates-Hernández, FJ; Demichelis-Gómez, R	CANCER MEDICINE	2018	10.1002/cam4.1513	http://dx.doi.org/10.1002/cam4.1513	29733512
A Simple Frailty Score Predicts Survival and Early Mortality in Systemic AL Amyloidosis	Ríos-Tamayo, R; Lecumberri, R; Cibeira, MT; González-Calle, V; Alonso, R; Domingo-González, A; Landete, E; Encinas, C; Iñigo, B; Blanchard, MJ; Alejo, E; Krsnik, I; Gómez-Bueno, M; Garcia-Pavia, P; Segovia-Cubero, J; Rosiñol, L; Lahuerta, JJ; Martínez-López, J; Bladé, J	CANCERS	2024	10.3390/cancers16091689	http://dx.doi.org/10.3390/cancers16091689	38730641
Weekly carboplatin and paclitaxel in elderly Non-small-cell lung cancer patients (≥65 years of age) -: A phase II North Central Cancer Treatment Group Study	Jatoi, A; Stella, PJ; Hillman, S; Mailliard, JA; Vanone, S; Perez, EA; Cannon, MW; Geyer, S; Wiesenfeld, M; Jett, JR	AMERICAN JOURNAL OF CLINICAL ONCOLOGY-CANCER CLINICAL TRIALS	2003	10.1097/01.coc.0000027460.53907.38	http://dx.doi.org/10.1097/01.coc.0000027460.53907.38	14528068
Role of A-Kinase anchor protein (AKAP4) in growth and survival of ovarian cancer cells	Kumar, V; Jagadish, N; Suri, A	ONCOTARGET	2017	10.18632/oncotarget.18163	http://dx.doi.org/10.18632/oncotarget.18163	28881798
Neoadjuvant chemotherapy for breast cancer: Pathologic response rates but not tumor size, has an independent prognostic impact on survival	Houvenaeghel, G; de Nonneville, A; Cohen, M; Sabiani, L; Buttarelli, M; Charaffe, E; Jalaguier, A; Bannier, M; Tallet, A; Viret, F; Gonçalves, A	CANCER MEDICINE	2024	10.1002/cam4.6930	http://dx.doi.org/10.1002/cam4.6930	38327130
HYD1-induced increase in reactive oxygen species leads to autophagy and necrotic cell death in multiple myeloma cells	Nair, RR; Emmons, MF; Cress, AE; Argilagos, RF; Lam, K; Kerr, WT; Wang, HG; Dalton, WS; Hazlehurst, LA	MOLECULAR CANCER THERAPEUTICS	2009	10.1158/1535-7163.MCT-09-0113	http://dx.doi.org/10.1158/1535-7163.MCT-09-0113	19671765
Copy Number Alterations in Papillary Thyroid Carcinomas: Does Loss of SESN2 Have a Role in Age-related Different Prognoses?	De Almeida, DCN; De Souza, MPC; Amorim, CKN; Maués, JHD; Santo Sagica, FE; Moreira-Nunes, CA; De Oliveira, EHC	CANCER GENOMICS & PROTEOMICS	2020	10.21873/cgp.20220	http://dx.doi.org/10.21873/cgp.20220	32859642
Socioeconomic status as a predictor of melanoma survival in a series of 1083 cases from Brazil: just a marker of health services accessibility?	Mendes, GLQ; Koifman, S	MELANOMA RESEARCH	2013	10.1097/CMR.0b013e32835e76f8	http://dx.doi.org/10.1097/CMR.0b013e32835e76f8	23442344
Does the ypTNM-stage adequately predict long-term survival rates in gastric cancer patients receiving neoadjuvant chemotherapy followed by radical resection?	Sando, AD; Gronbech, JE; Bringeland, EA	ACTA ONCOLOGICA	2023	10.1080/0284186X.2023.2274480	http://dx.doi.org/10.1080/0284186X.2023.2274480	37903117
Ewing's sarcoma:: Prognosis and survival in Mexican children from a single institution	Cárdenas-Cardós, R; Rivera-Luna, R; López-Facundo, NA; Leal-Leal, C; Gómez-Martínez, R; Castellanos-Toledo, A	PEDIATRIC HEMATOLOGY AND ONCOLOGY	1999	10.1080/088800199276804	http://dx.doi.org/10.1080/088800199276804	10599091
Enhancement of manumycin A-induced apoptosis by methoxyamine in myeloid leukemia cells	She, M; Pan, J; Sun, L; Yeung, SCJ	LEUKEMIA	2005	10.1038/sj.leu.2403691	http://dx.doi.org/10.1038/sj.leu.2403691	15744347
Assessment of the external validity of the National Comprehensive Cancer Network (NCCN) guidelines for pancreatic ductal adenocarcinoma in a population of older patients aged 70 years and older	Rodriquenz, MG; Negrete-Najar, JP; Sam, C; Sehovic, M; Extermann, M	JOURNAL OF GERIATRIC ONCOLOGY	2022	10.1016/j.jgo.2022.04.015	http://dx.doi.org/10.1016/j.jgo.2022.04.015	35597730
Epidemiology of cancer in children under one year of age in Mexico City	Rendón-Macias, ME; Mejía-Aranguré, JM; Juárez-Ocaña, S; Fajardo-Gutiérrez, A	EUROPEAN JOURNAL OF CANCER PREVENTION	2005	10.1097/00008469-200504000-00003	http://dx.doi.org/10.1097/00008469-200504000-00003	15785311
Mammographic density in relation to breast cancer recurrence and survival in women receiving neoadjuvant chemotherapy	Zdanowski, A; Sartor, H; Feldt, M; Skarping, I	FRONTIERS IN ONCOLOGY	2023	10.3389/fonc.2023.1177310	http://dx.doi.org/10.3389/fonc.2023.1177310	37388229
Post-recurrence survival in patients with cervical cancer	Cibula, D; Dostálek, L; Jarkovsky, J; Mom, CH; Lopez, A; Falconer, H; Scambia, G; Ayhan, A; Kim, SH; Ortiz, DI; Klat, J; Obermair, A; Di Martino, G; Pareja, R; Manchanda, R; Kos'un, J; dos Reis, R; Meydanli, MM; Odetto, D; Laky, R; Zapardiel, I; Weinberger, V; Benesová, K; Borcinová, M; Cardenas, F; Wallin, E; Anchora, LP; Akilli, H; Abu-Rustum, NR; Barquet-Muñoz, SA; Javurková, V; Fischerová, D;…	GYNECOLOGIC ONCOLOGY	2022	10.1016/j.ygyno.2021.12.018	http://dx.doi.org/10.1016/j.ygyno.2021.12.018	34955236
Does neoadjuvant chemotherapy plus cytoreductive surgery improve survival rates in patients with advanced epithelial ovarian cancer compared with cytoreductive surgery alone?	Solmaz, U; Mat, E; Dereli, ML; Turan, V; Peker, N; Tosun, G; Dogan, A; Adiyeke, M; Ozdemir, A; Gungorduk, K; Sanci, M; Yildirim, Y	JOURNAL OF BUON	2015			26214639
YOUNG-ADULTS 16-21 YEARS OF AGE AT DIAGNOSIS ENTERED ON CHILDRENS CANCER GROUP ACUTE LYMPHOBLASTIC-LEUKEMIA AND ACUTE MYELOBLASTIC-LEUKEMIA PROTOCOLS - RESULTS OF TREATMENT	NACHMAN, J; SATHER, HN; BUCKLEY, JD; GAYNON, PS; STEINHERZ, PG; TUBERGEN, DG; LAMPKIN, BC; HAMMOND, GD	CANCER	1993	10.1002/1097-0142(19930515)71:10+<3377::AID-CNCR2820711741>3.0.CO;2-8	http://dx.doi.org/10.1002/1097-0142(19930515)71:10+<3377::AID-CNCR2820711741>3.0.CO;2-8	8490886
Chemoprevention of diethylnitrosamine-induced liver foci and hepatocellular adenomas in C3H mice	Pereira, MA	ANTICANCER RESEARCH	1995			8572583
Breast cancer mortality trends and patterns in Cordoba, Argentina in the period 1986-2006	Niclis, C; Díaz, MD; La Vecchia, C	EUROPEAN JOURNAL OF CANCER PREVENTION	2010	10.1097/CEJ.0b013e328333fb52	http://dx.doi.org/10.1097/CEJ.0b013e328333fb52	20051872
Does neoadjuvant chemotherapy plus cytoreductive surgery improve survival rates in patients with advanced epithelial ovarian cancer compared with cytoreductive surgery alone?	Solmaz, U; Mat, E; Dereli, ML; Turan, V; Peker, N; Tosun, G; Dogan, A; Adiyeke, M; Ozdemir, A; Gungorduk, K; Sanci, M; Yildirim, Y	JOURNAL OF BUON	2015			26011353
ATTEMPT TO PREVENT DOXORUBICIN-INDUCED ACUTE HUMAN MYOCARDIAL MORPHOLOGIC DAMAGE WITH ACETYLCYSTEINE	UNVERFERTH, DV; JAGADEESH, JM; UNVERFERTH, BJ; MAGORIEN, RD; LEIER, CV; BALCERZAK, SP	JNCI-JOURNAL OF THE NATIONAL CANCER INSTITUTE	1983			6580492
Predictors of Survival Outcomes in Non-Metastatic Renal Cell Carcinoma in Latin America and Spain: A Multicentric Analysis	Zequi, SD; Mourao, TC; de Oliveira, MM; Curado, MP; Gueglio, G; da Costa, WH; Zuñiga, A; Bengió, R; Scorticati, C; Rodriguez, F; Autran, AM; Martínez, P; Ameri, C; Mingote, P; Secin, FP; Decia, R; da Cunha, IW; Guimaraes, GC; Glina, S; Palou, J; Abreu, D	KIDNEY CANCER	2019	10.3233/KCA-190068	http://dx.doi.org/10.3233/KCA-190068
Childhood liver tumors in Argentina: Incidence trend and survival by treatment center. A report from the national pediatric cancer registry, ROHA network 2000-2015	Moreno, F; Rose, A; Chaplin, MA; Cipolla, MC; Lombardi, MG; Nana, M; Cervio, G; Halac, E; Viso, M; Ayarzabal, V; Bosaleh, A; Liberto, D; Sarabia, E; Rizzi, A; Morici, M; Streitenberger, P; de Dávila, MTG	PEDIATRIC BLOOD & CANCER	2020	10.1002/pbc.28583	http://dx.doi.org/10.1002/pbc.28583	32737960
Pregnancy, maternal exposure to analgesic medicines, and leukemia in Brazilian children below 2 years of age	Couto, AC; Ferreira, JD; Pombo-de-Oliveira, MS; Koifman, S	EUROPEAN JOURNAL OF CANCER PREVENTION	2015	10.1097/CEJ.0000000000000070	http://dx.doi.org/10.1097/CEJ.0000000000000070	25121973
Outcomes Following Neoadjuvant Chemotherapy for Breast Cancer in Women Aged 40 Years and Younger: Impact of Pathologic Nodal Response	Kozak, MM; Jacobson, CE; von Eyben, R; Pollom, EL; Telli, M; Horst, KC	JOURNAL OF THE NATIONAL COMPREHENSIVE CANCER NETWORK	2018	10.6004/jnccn.2018.7022	http://dx.doi.org/10.6004/jnccn.2018.7022	30006427
Locoregional treatment and overall survival of men with T1a,b,cN0M0 breast cancer: A population-based study	Leone, JP; Leone, J; Zwenger, AO; Iturbe, J; Leone, BA; Vallejo, CT	EUROPEAN JOURNAL OF CANCER	2017	10.1016/j.ejca.2016.10.038	http://dx.doi.org/10.1016/j.ejca.2016.10.038	27940356
Can N-acetylcysteine reduce red blood cell transfusion burden in patients with transfusion-dependent β-thalassemia?	Bahoush, G; Rahab, M; Ahmadvand, P	PEDIATRIC HEMATOLOGY AND ONCOLOGY	2024	10.1080/08880018.2023.2292556	http://dx.doi.org/10.1080/08880018.2023.2292556	38088332
Lactose induced redox-dependent senescence and activated Nrf2 pathway	Xing, SL; Zhang, LX; Lin, HL; Mao, ZF; Bao, KT; Hao, P; Pei, Z; Li, J; Hu, ZL	INTERNATIONAL JOURNAL OF CLINICAL AND EXPERIMENTAL PATHOLOGY	2019			31934025
Blastic Transformation in Mexican Population With Chronic Myelomonocytic Leukemia	Duarte, AR; Alonso, AA; Cartagena, ES; Aguilar, ET	CLINICAL LYMPHOMA MYELOMA & LEUKEMIA	2017	10.1016/j.clml.2017.06.029	http://dx.doi.org/10.1016/j.clml.2017.06.029	28842140
A common polymorphism in the retinoic acid pathway modifies adrenocortical carcinoma age-dependent incidence	Surakhy, M; Wallace, M; Bond, E; Grochola, LF; Perez, H; Di Giovannantonio, M; Zhang, P; Malkin, D; Carter, H; Parise, IZS; Zambetti, G; Komechen, H; Paraizo, MM; Pagadala, MS; Pinto, EM; Lalli, E; Figueiredo, BC; Bond, GL	BRITISH JOURNAL OF CANCER	2020	10.1038/s41416-020-0764-3	http://dx.doi.org/10.1038/s41416-020-0764-3	32147670
Impaired mitophagy activates mtROS/HIF-1α interplay and increases cancer aggressiveness in gastric cancer cells under hypoxia	Shida, M; Kitajima, Y; Nakamura, J; Yanagihara, K; Baba, K; Wakiyama, K; Noshiro, H	INTERNATIONAL JOURNAL OF ONCOLOGY	2016	10.3892/ijo.2016.3359	http://dx.doi.org/10.3892/ijo.2016.3359	26820502
Characteristics, outcomes and health care utilization of patients with acute myeloid leukemia aged 70 years or older: A single-center retrospective analysis	Neumann, MAC; Naendrup, JH; Borrega, JG; Halmer, I; Altenrath, L; Sieg, N; Hallek, M; Eichenauer, DA; Heger, JM	HEMATOLOGICAL ONCOLOGY	2024	10.1002/hon.3300	http://dx.doi.org/10.1002/hon.3300	39138851
Adjuvant chemotherapy with doxorubicin and dacarbazine has no effect in recurrence-free survival of malignant phyllodes tumors of the breast	Morales-Vásquez, F; Gonzalez-Angulo, AM; Broglio, K; Lopez-Basave, HN; Gallardo, D; Hortobagyi, GN; De La Garza, JG	BREAST JOURNAL	2007	10.1111/j.1524-4741.2007.00510.x	http://dx.doi.org/10.1111/j.1524-4741.2007.00510.x	17983394
Validation of the COBRA nomogram for the prediction of cancer specific survival in patients treated with radical cystectomy for bladder cancer: An international wide cohort study	De Nunzio, C; Franco, A; Simone, G; Tuderti, G; Anceschi, U; Brassetti, A; Daneshmand, S; Miranda, G; Desai, MM; Gill, I; Abol-Enein, H; Molinaro, E; Nacchia, A; Lombardo, R; Leonardo, C; Tubaro, A	EJSO	2021	10.1016/j.ejso.2021.04.035	http://dx.doi.org/10.1016/j.ejso.2021.04.035	33966945
Role of social status and social environment on net survival in patients with chronic lymphocytic leukemia: A high-resolution population-based study	Delapierre, B; Troussard, X; Damaj, G; Dejardin, O; Tron, L	CANCER EPIDEMIOLOGY	2023	10.1016/j.canep.2022.102292	http://dx.doi.org/10.1016/j.canep.2022.102292	36410088
An uncommon long-term survival case of primary cardiac leiomyosarcoma	Glaoui, M; Benbrahim, Z; Belbaraka, R; Naciri, S; Errihani, H; Lescene, A	WORLD JOURNAL OF SURGICAL ONCOLOGY	2014	10.1186/1477-7819-12-338	http://dx.doi.org/10.1186/1477-7819-12-338	25385248
Predictive Factors of Long-Term Survival after Neoadjuvant Radiotherapy and Chemotherapy in High-Risk Breast Cancer	Haussmann, J; Budach, W; Nestle-Krämling, C; Wollandt, S; Tamaskovics, B; Corradini, S; Bölke, E; Krug, D; Fehm, T; Ruckhäberle, E; Audretsch, W; Jazmati, D; Matuschek, C	CANCERS	2022	10.3390/cancers14164031	http://dx.doi.org/10.3390/cancers14164031	36011025
Foxp3 is a key downstream regulator of p53-mediated cellular senescence	Kim, JE; Shin, JS; Moon, JH; Hong, SW; Jung, DJ; Kim, JH; Hwang, IY; Shin, YJ; Gong, EY; Lee, DH; Kim, SM; Lee, EY; Kim, YS; Kim, D; Hur, D; Kim, TW; Kim, KP; Jin, DH; Lee, WJ	ONCOGENE	2017	10.1038/onc.2016.193	http://dx.doi.org/10.1038/onc.2016.193	27238838
Surveillance of overall cancer survival in Colombia using routine registries	Pardo, C; de Vries, E; Acero, D; Murillo, R	REVISTA COLOMBIANA DE CANCEROLOGIA	2015	10.1016/j.rccan.2015.03.001	http://dx.doi.org/10.1016/j.rccan.2015.03.001
Survival is associated with complete response on MRI after neoadjuvant chemotherapy in ER-positive HER2-negative breast cancer	Loo, CE; Rigter, LS; Pengel, KE; Wesseling, J; Rodenhuis, S; Peeters, MJTFDV; Sikorska, K; Gilhuijs, KGA	BREAST CANCER RESEARCH	2016	10.1186/s13058-016-0742-0	http://dx.doi.org/10.1186/s13058-016-0742-0	27495815
Familial history of cancer and leukemia in children younger than 2 years of age in Brazil	Couto, AC; Ferreira, JD; Koifman, S; Pombo-de-Oliveira, MS	EUROPEAN JOURNAL OF CANCER PREVENTION	2013	10.1097/CEJ.0b013e3283581d1f	http://dx.doi.org/10.1097/CEJ.0b013e3283581d1f	22926509
AGK-BRAF is associated with distant metastasis and younger age in pediatric papillary thyroid carcinoma	Sisdelli, L; Cordioli, MICV; Vaisman, F; Moraes, L; Colozza-Gama, GA; Alves, PAG; Araújo, ML; Alves, MTS; Monte, O; Longui, CA; Cury, AN; Carvalheira, G; Cerutti, JM	PEDIATRIC BLOOD & CANCER	2019	10.1002/pbc.27707	http://dx.doi.org/10.1002/pbc.27707	30924609
The association of age at menarche and adult height with mammographic density in the International Consortium of Mammographic Density	Ward, SV; Burton, A; Tamimi, RM; Pereira, A; Garmendia, ML; Pollan, M; Boyd, N; dos-Santos-Silva, I; Maskarinec, G; Perez-Gomez, B; Vachon, C; Miao, H; Lajous, M; López-Ridaura, R; Bertrand, K; Kwong, A; Ursin, G; Lee, E; Ma, HY; Vinnicombe, S; Moss, S; Allen, S; Ndumia, R; Vinayak, S; Teo, SH; Mariapun, S; Peplonska, B; Bukowska-Damska, A; Nagata, C; Hopper, J; Giles, G; Ozmen, V; Aribal, ME; Sc…	BREAST CANCER RESEARCH	2022	10.1186/s13058-022-01545-9	http://dx.doi.org/10.1186/s13058-022-01545-9	35836268
Neoadjuvant chemotherapy (NACT) is an effective way of managing elderly women with advanced stage ovarian cancer (FIGO Stage IIIC and IV)	Glasgow, MA; Yu, H; Rutherford, TJ; Azodi, M; Silasi, DA; Santin, AD; Schwartz, PE	JOURNAL OF SURGICAL ONCOLOGY	2013	10.1002/jso.23171	http://dx.doi.org/10.1002/jso.23171	22648987
Four-Year Survival With Durvalumab After Chemoradiotherapy in Stage III NSCLC-an Update From the PACIFIC Trial	Faivre-Finn, C; Vicente, D; Kurata, T; Planchard, D; Paz-Ares, L; Vansteenkiste, JF; Spigel, DR; Garassino, MC; Reck, M; Senan, S; Naidoo, J; Rimner, A; Wu, YL; Gray, JE; Özgüroglu, M; Lee, KH; Cho, BC; Kato, T; de Wit, M; Newton, M; Wang, L; Thiyagarajah, P; Antonia, SJ	JOURNAL OF THORACIC ONCOLOGY	2021	10.1016/j.jtho.2020.12.015	http://dx.doi.org/10.1016/j.jtho.2020.12.015	33476803
Overall survival of cancer patients in the Colombian National Cancer Institute	Pardo, C; de Vries, E	REVISTA COLOMBIANA DE CANCEROLOGIA	2017	10.1016/j.rccan.2017.01.003	http://dx.doi.org/10.1016/j.rccan.2017.01.003
Early age at first sexual intercourse and early pregnancy are risk factors for cervical cancer in developing countries	Louie, KS; de Sanjose, S; Diaz, M; Castellsagué, X; Herrero, R; Meijer, CJ; Shah, K; Franceschi, S; Muñoz, N; Bosch, FX	BRITISH JOURNAL OF CANCER	2009	10.1038/sj.bjc.6604974	http://dx.doi.org/10.1038/sj.bjc.6604974	19277042
Development of a Pocket Nomogram to Predict Cancer and Disease Specific Survival After Radical Cystectomy For Bladder Cancer: The CRAB Nomogram	Cicione, A; Simone, G; Lombardo, R; Franco, A; Nacchia, A; Ghezzo, N; Zammitti, F; Guidotti, A; Gallo, G; Molinaro, E; Leonardo, C; Gallucci, M; Daneshmand, S; Miranda, G; Desai, MM; Gill, I; Abol-Enein, H; Tubaro, A; De Nunzio, C	CLINICAL GENITOURINARY CANCER	2023	10.1016/j.clgc.2022.08.011	http://dx.doi.org/10.1016/j.clgc.2022.08.011	36175311
Effectiveness of neoadjuvant chemotherapy on the survival outcomes of patients with resectable non-small-cell lung cancer: A meta-analysis of randomized controlled trials	Zhang, YF; Hu, XY; Liu, DP; Wang, R; Sun, X; Peng, ZY; Ren, H; Du, N	SURGICAL ONCOLOGY-OXFORD	2021	10.1016/j.suronc.2021.101590	http://dx.doi.org/10.1016/j.suronc.2021.101590	34091269
Survival in HIV plus and HIV- women with breast cancer treated at the National Cancer Institute in the city of Rio de Janeiro, Brazil, between 2000 and 2014	Ferreira, MP; Thuler, LCS; Soares, MA; Soares, EA; Bergmann, A	BREAST	2022	10.1016/j.breast.2022.08.001	http://dx.doi.org/10.1016/j.breast.2022.08.001	35970029
Age Dependency of the Prognostic Impact of Tumor Genomics in Localized Resectable MYCN-Nonamplified Neuroblastomas. Report From the SIOPEN Biology Group on the LNESG Trials and a COG Validation Group	Ambros, IM; Tonini, GP; Pötschger, U; Gross, N; Mosseri, V; Beiske, K; Berbegall, AP; Bénard, J; Bown, N; Caron, H; Combaret, V; Couturier, J; Defferrari, R; Delattre, O; Jeison, M; Kogner, P; Lunec, J; Marques, B; Martinsson, T; Mazzocco, K; Noguera, R; Schleiermacher, G; Valent, A; Van Roy, N; Villamon, E; Janousek, D; Pribill, I; Glogova, E; Attiyeh, EF; Hogarty, MD; Monclair, TF; Holmes, K; V…	JOURNAL OF CLINICAL ONCOLOGY	2020	10.1200/JCO.18.02132	http://dx.doi.org/10.1200/JCO.18.02132	32903140
Circulating levels of galectin-9 are a potential biomarker of survival in advanced non-small-cell lung cancer	de Mendonça, GV; Costa, GJ; Martins, MR; Torres, LC	JOURNAL OF SURGICAL ONCOLOGY	2024	10.1002/jso.27758	http://dx.doi.org/10.1002/jso.27758	39047056
Age at cancer onset in germline TP53 mutation carriers: association with polymorphisms in predicted G-quadruplex structures	Sagne, C; Marcel, V; Bota, M; Martel-Planche, G; Nobrega, A; Palmero, EI; Perriaud, L; Boniol, M; Vagner, S; Cox, DG; Chan, CS; Mergny, JL; Olivier, M; Ashton-Prolla, P; Hall, J; Hainaut, P; Achatz, MI	CARCINOGENESIS	2014	10.1093/carcin/bgt381	http://dx.doi.org/10.1093/carcin/bgt381	24336192
Clinical factors predictive of long-term survival in advanced non-small cell lung cancer	Van Damme, V; Govaerts, E; Nackaerts, K; Dooms, C; Wauters, I; Vansteenkiste, J	LUNG CANCER	2013	10.1016/j.lungcan.2012.09.015	http://dx.doi.org/10.1016/j.lungcan.2012.09.015	23083516
Primary central nervous system tumors survival in children in ten Colombian cities: a VIGICANCER report	Ramirez, O; Piedrahita, V; Ardila, J; Pardo, C; Cabrera-Bernal, E; Lopera, J; Suarez, A; Portilla, CA; Narvaez, C; Rodriguez, P; Castro, X; Castro, A; Estupinan-Perico, DI; Valencia, D; Alvarez, MD; Fox, JE; Bravo, LE; Aristizabal, P	FRONTIERS IN ONCOLOGY	2024	10.3389/fonc.2023.1326788	http://dx.doi.org/10.3389/fonc.2023.1326788	38505512
Survival of patients with squamous cell cervical cancer and adenocarcinoma treated in the National Cancer Institute. 2009-2013	Villalobos, M; Wendling, C; Sierra, C; Valencia, O; Cárcamo, M; Gayán, P	GACETA MEXICANA DE ONCOLOGIA	2016	10.1016/j.gamo.2016.09.002	http://dx.doi.org/10.1016/j.gamo.2016.09.002
Cancer and frailty in older adults: a nested case-control study of the Mexican Health and Aging Study	Pérez-Zepeda, MU; Cárdenas-Cárdenas, E; Cesari, M; Navarrete-Reyes, AP; Gutiérrez-Robledo, LM	JOURNAL OF CANCER SURVIVORSHIP	2016	10.1007/s11764-016-0519-6	http://dx.doi.org/10.1007/s11764-016-0519-6	26856729
Characteristics and survival of ovarian cancer patients treated with neoadjuvant chemotherapy but not undergoing interval debulking surgery	Liu, YL; Filippova, OT; Zhou, Q; Iasonos, A; Chi, DS; Zivanovic, O; Sonoda, Y; Gardner, GJ; Broach, VA; O'Cearbhaill, RE; Konner, JA; Aghajanian, C; Roche, KL; Tew, WP	JOURNAL OF GYNECOLOGIC ONCOLOGY	2020	10.3802/jgo.2020.31.e17	http://dx.doi.org/10.3802/jgo.2020.31.e17	31833259
Influence of cisplatin-use, age, performance status and duration of chemotherapy on symptom control in advanced non-small cell lung cancer:: detailed symptom analysis of a randomised study comparing cisplatin-vindesine to gemcitabine	Vansteenkiste, J; Vandebroek, J; Nackaerts, K; Dooms, C; Galdermans, D; Bosquée, L; Delobbe, A; Deschepper, K; Van Kerckhoven, W; Vandeurzen, K; Deman, R; D'Odemont, JP; Siemons, L; Van den Brande, P; Dams, N	LUNG CANCER	2003	10.1016/S0169-5002(02)00515-9	http://dx.doi.org/10.1016/S0169-5002(02)00515-9	12711121
Characteristics and outcome of laryngeal squamous cell carcinoma in young adults	Nachalon, Y; Cohen, O; Alkan, U; Shvero, J; Popovtzer, A	ONCOLOGY LETTERS	2017	10.3892/ol.2016.5528	http://dx.doi.org/10.3892/ol.2016.5528	28454267
Emodin enhances arsenic trioxide-induced apoptosis via generation of reactive oxygen species and inhibition of survival signaling	Yi, J; Yang, J; He, R; Gao, F; Sang, HR; Tang, XM; Ye, RD	CANCER RESEARCH	2004	10.1158/0008-5472.CAN-2820-2	http://dx.doi.org/10.1158/0008-5472.CAN-2820-2	14729614
Primary debulking surgery versus primary neoadjuvant chemotherapy for high grade advanced stage ovarian cancer: comparison of survivals	Kobal, B; Noventa, M; Cvjeticanin, B; Barbic, M; Meglic, L; Herzog, M; Bordi, G; Vitagliano, A; Saccardi, C; Skof, E	RADIOLOGY AND ONCOLOGY	2018	10.2478/raon-2018-0030	http://dx.doi.org/10.2478/raon-2018-0030	30210049
Inhibition of 6-phosphofructo-2-kinase (PFKFB3) induces autophagy as a survival mechanism	Klarer, AC; O'Neal, J; Imbert-Fernandez, Y; Clem, A; Ellis, SR; Clark, J; Clem, B; Chesney, J; Telang, S	CANCER & METABOLISM	2014	10.1186/2049-3002-2-2	http://dx.doi.org/10.1186/2049-3002-2-2	24451478
A Nomogram to Predict Disease-Free Survival Following Neoadjuvant Chemotherapy for Triple Negative Breast Cancer	Zhu, MZ; Liang, CL; Zhang, FR; Zhu, L; Chen, DB	FRONTIERS IN ONCOLOGY	2021	10.3389/fonc.2021.690336	http://dx.doi.org/10.3389/fonc.2021.690336	34745934
Global survival and biochemical relapse-free survival in patients with prostate cancer treated with intensity modulated radiotherapy (IMRT) at the National Cancer Institute	Cotes, AJ; Esguerra, JA; Morales-Ramírez, L; Noreña, P; Ballesteros, H; Cotes, MI; Gonzáles, G; Rugeles, J; Hoyos, LM; Ospino-Peña, R	REVISTA COLOMBIANA DE CANCEROLOGIA	2020	10.35509/01239015.6	http://dx.doi.org/10.35509/01239015.6
Nomograms provide improved accuracy for predicting survival after radical cystectomy	Shariat, SF; Karakiewicz, PI; Palapattu, GS; Amiel, GE; Lotan, Y; Rogers, CG; Vazina, A; Bastian, PJ; Gupta, A; Sagalowsky, AI; Schoenberg, M; Lerner, SP	CLINICAL CANCER RESEARCH	2006	10.1158/1078-0432.CCR-06-0372	http://dx.doi.org/10.1158/1078-0432.CCR-06-0372	17121885
Loss of ATM Impairs Proliferation of Neural Stem Cells Through Oxidative Stress-Mediated p38 MAPK Signaling	Kim, J; Wong, PKY	STEM CELLS	2009	10.1002/stem.125	http://dx.doi.org/10.1002/stem.125	19544430
Mesorectal Invasion Depth in Rectal Carcinoma Is Associated With Low Survival	Lino-Silva, LS; Loaeza-Belmont, R; Alvarez, MAG; Vela-Sarmiento, I; Aguilar-Romero, JM; Domínguez-Rodríguez, JA; Salcedo-Hernández, RA; Ruiz-García, EB; Maldonado-Martínez, HA; Herrera-Gómez, A	CLINICAL COLORECTAL CANCER	2017	10.1016/j.clcc.2016.05.001	http://dx.doi.org/10.1016/j.clcc.2016.05.001	27364575
Subsequent malignant neoplasms in the pediatric age in retinoblastoma survivors in Argentina	Villanueva, G; Sampor, C; Moreno, F; Alderete, D; Moresco, A; Pinto, N; Szijan, I; Schaiquevich, P; Felice, MS; Rose, A; Zubizarreta, P; Sgroi, M; Fandiño, A; Chantada, G	PEDIATRIC BLOOD & CANCER	2022	10.1002/pbc.29710	http://dx.doi.org/10.1002/pbc.29710	35451226
Survival in Patients with Brain Metastases Treated with Whole Brain Radiotherapy at the Institute Nacional de Cancerologia	Ospino, R; Cendales, R; Triana, J	REVISTA COLOMBIANA DE CANCEROLOGIA	2010	10.1016/S0123-9015(10)70112-8	http://dx.doi.org/10.1016/S0123-9015(10)70112-8
L-2-Oxothiazolidine-4-carboxylate reverses the tumour growth-promoting effect of interleukin-2 and improves the anti-tumour efficacy of biochemotherapy in mice bearing B16 melanoma liver metastases	Bilbao, P; del Olmo, M; Alonso-Varona, A; Castro, B; Bilbao, J; Palomares, T	MELANOMA RESEARCH	2002	10.1097/00008390-200202000-00004	http://dx.doi.org/10.1097/00008390-200202000-00004	11828254
Strong impact of pathological node-negative on long-term overall survival of patients with triple-negative breast cancer receiving neoadjuvant chemotherapy	Nogi, H; Kamio, M; Toriumi, Y; Nagasaki, E; Suzuki, M; Takeyama, H	MOLECULAR AND CLINICAL ONCOLOGY	2021	10.3892/mco.2021.2261	http://dx.doi.org/10.3892/mco.2021.2261	33815791
Histological profile and age at diagnosis of breast and ovarian tumors: A register-based study in Espirito Santo, Brazil	Wolfgramm, ED; Gavioli, CFB; Entringer, ML; Alves, LNR; Stur, E; Neto, AKD; Da Motta, LL; Pereira, FEL; Louro, ID	MOLECULAR AND CLINICAL ONCOLOGY	2013	10.3892/mco.2012.38	http://dx.doi.org/10.3892/mco.2012.38	24649174
Evaluation of survival and functionality in frozen platelets	Rueda, JAA; Acosta, J; Rabinovich, O; Ceresetto, J; Ernst, G; Duboscq, C	HEMATOLOGY TRANSFUSION AND CELL THERAPY	2024	10.1016/j.htct.2023.01.002	http://dx.doi.org/10.1016/j.htct.2023.01.002	36717327
Neutrophil/lymphocyte ratio is associated with survival in synovial sarcoma	García-Ortega, DY; Alvarez-Cano, A; Sánchez-Llamas, LA; Caro-Sanchez, CHS; Martínez-Said, H; Luna-Ortiz, K; Cuéllar-Hübbe, M	SURGICAL ONCOLOGY-OXFORD	2018	10.1016/j.suronc.2018.07.012	http://dx.doi.org/10.1016/j.suronc.2018.07.012	30217318
Knockdown of SOD1 sensitizes the CD34+CML cells to imatinib therapy	Liu, L; Chen, R; Huang, SY; Wu, YL; Li, GH; Liu, Q; Yin, DD; Liang, YM	MEDICAL ONCOLOGY	2011	10.1007/s12032-010-9529-9	http://dx.doi.org/10.1007/s12032-010-9529-9	20407854
G3BP1 Depletion Increases Radiosensitisation by Inducing Oxidative Stress in Response to DNA Damage	Cho, E; Than, TT; Kim, SH; Park, ER; Kim, MY; Lee, KH; Shin, HJ	ANTICANCER RESEARCH	2019	10.21873/anticanres.13816	http://dx.doi.org/10.21873/anticanres.13816	31704836
Association between ABCB1 Immunohistochemical Expression and Overall Survival in Gastric Cancer Patients	de Oliveira, J; Felipe, AV; Neto, RA; Oshima, CT; Silva, MD; Forones, NM	ASIAN PACIFIC JOURNAL OF CANCER PREVENTION	2014	10.7314/APJCP.2014.15.16.6935	http://dx.doi.org/10.7314/APJCP.2014.15.16.6935	25169549
Calpain regulates sensitivity to trastuzumab and survival in HER2-positive breast cancer	Kulkarni, S; Reddy, KB; Esteva, FJ; Moore, HCF; Budd, GT; Tubbs, RR	ONCOGENE	2010	10.1038/onc.2009.422	http://dx.doi.org/10.1038/onc.2009.422	19946330
Classic Hodgkin lymphoma in Guatemalan children of age less than six years: analysis of immune regulatory pathways and the tumor microenvironment	Silva, O; Charu, V; Ewalt, MD; Metcalf, RA; Zhao, SC; Castellanos, EM; Orellana, E; Natkunam, Y; Luna-Fineman, S	LEUKEMIA & LYMPHOMA	2021	10.1080/10428194.2021.1885666	http://dx.doi.org/10.1080/10428194.2021.1885666	33627023
Lymphovascular invasion is an independent predictor of survival in breast cancer after neoadjuvant chemotherapy	Liu, YL; Saraf, A; Lee, SM; Zhong, XB; Hibshoosh, H; Kalinsky, K; Connolly, EP	BREAST CANCER RESEARCH AND TREATMENT	2016	10.1007/s10549-016-3837-5	http://dx.doi.org/10.1007/s10549-016-3837-5	27225388
An international epidemiological analysis of young patients with non-small cell lung cancer (AduJov-CLICaP)	Corrales-Rodríguez, L; Arrieta, O; Mas, L; Báez-Saldaña, R; Castillo-Fernández, O; Blais, N; Martín, C; Juárez, M; Khanna, P; Ramos-Esquivel, A; Bacon, L; Rojas, L; Wills, B; Oblitas, G; Pérez, MA; Cuello, M; Cardona, AF	LUNG CANCER	2017	10.1016/j.lungcan.2017.08.022	http://dx.doi.org/10.1016/j.lungcan.2017.08.022	29110845
Influence of MDM2 and MDM4 on development and survival in hereditary retinoblastoma	Reis, AHD; de Carvalho, INSR; Damasceno, PBD; Ferman, SE; Lucena, E; Lopez-Camelo, JS; Seuánez, HN; Vargas, FR	PEDIATRIC BLOOD & CANCER	2012	10.1002/pbc.24014	http://dx.doi.org/10.1002/pbc.24014	22180099
The clinicopathological features and treatment modalities associated with survival of neuroendocrine cervical carcinoma in a Chinese population	Zhang, XJ; Lv, ZF; Lou, HM	BMC CANCER	2019	10.1186/s12885-018-5147-2	http://dx.doi.org/10.1186/s12885-018-5147-2	30616631
Evaluation of Computed Tomography Scan and CA 125 Response in Predicting Operability in Advanced Ovarian Cancer and Assessing Survival Outcome in Interval Cytoreductive Surgery	Rema, P; John, ER; Samabasivan, S; Prahladan, A; George, P; Ranjith, JS; Thomas, S	INDIAN JOURNAL OF SURGICAL ONCOLOGY	2019	10.1007/s13193-018-0868-x	http://dx.doi.org/10.1007/s13193-018-0868-x	31496584
Cadmium-induced autophagy is mediated by oxidative signaling in PC-12 cells and is associated with cytoprotection	Wang, QW; Wang, Y; Wang, T; Zhang, KB; Yuan, Y; Bian, JC; Liu, XZ; Gu, JH; Zhu, JQ; Liu, ZP	MOLECULAR MEDICINE REPORTS	2015	10.3892/mmr.2015.3907	http://dx.doi.org/10.3892/mmr.2015.3907	26062759
Neoadjuvant Chemotherapy in Elderly Patients With Bladder Cancer: Oncologic Outcomes From a Single Institution Experience	Leone, AR; Zargar-Shoshtari, K; Diorio, GJ; Sharma, P; Boulware, D; Gilbert, SM; Powsang, JM; Zhang, JS; Sexton, WJ; Spiess, PE; Poch, MA	CLINICAL GENITOURINARY CANCER	2017	10.1016/j.clgc.2017.01.014	http://dx.doi.org/10.1016/j.clgc.2017.01.014	28410909
Optimal number of neoadjuvant chemotherapy cycles prior to interval debulking surgery in advanced epithelial ovarian cancer: a systematic review and meta-analysis of progression-free survival and overall survival	Coada, CA; Dondi, G; Ravegnini, G; Di Costanzo, S; Tesei, M; Fiuzzi, E; Di Stanislao, M; Giunchi, S; Zamagni, C; Bovicelli, A; Hrelia, P; Angelini, S; De Iaco, P; Perrone, AM	JOURNAL OF GYNECOLOGIC ONCOLOGY	2023	10.3802/jgo.2023.34.e82	http://dx.doi.org/10.3802/jgo.2023.34.e82	37743060
Interval between debulking surgery and adjuvant chemotherapy is associated with overall survival in patients with advanced ovarian cancer	Timmermans, M; van der Aa, MA; Lalisang, RI; Witteveen, PO; Van de Vijver, KK; Kruitwagen, RF; Sonke, GS	GYNECOLOGIC ONCOLOGY	2018	10.1016/j.ygyno.2018.07.004	http://dx.doi.org/10.1016/j.ygyno.2018.07.004	30001834
Survival and adequate preoperative staging in patients undergoing gastric cancer surgery at a Peruvian Police Hospital	Panduro-Correa, V; Cubas, WS; Herrera-Matta, JJ; Maguiña, JL; Dámaso-Mata, B; Guisasola, G; Navarro-Solsol, AC; Pecho-Silva, S; Arteaga-Livias, K	JOURNAL OF SURGICAL ONCOLOGY	2021	10.1002/jso.26315	http://dx.doi.org/10.1002/jso.26315	33259662
Carboplatin and low-dose paclitaxel. An effective regimen in older and comorbid patients with advanced cervical cancer. A phase II study	Coronel, J; Cantú, D; Rodríguez-Morales, M; Cetina, L; González-Fierro, A; Dueñas-González, A	EUROPEAN JOURNAL OF GYNAECOLOGICAL ONCOLOGY	2018	10.12892/ejgo4306.2018	http://dx.doi.org/10.12892/ejgo4306.2018
Relationships of human papillomavirus type, qualitative viral load, and age with cytologic abnormality	Kovacic, MB; Castle, PE; Herrero, R; Schiffman, M; Sherman, ME; Wacholder, S; Rodriguez, AC; Hutchinson, ML; Bratti, MC; Hildesheim, A; Morales, J; Alfaro, M; Burk, RD	CANCER RESEARCH	2006	10.1158/0008-5472.CAN-06-1812	http://dx.doi.org/10.1158/0008-5472.CAN-06-1812	17047075
Clinical and pathologic factors associated with survival in young adult patients with fibrolamellar hepatocarcinoma -: art. no. 142	Moreno-Luna, LE; Arrieta, O; García-Leiva, J; Martínez, B; Torre, A; Uribe, M; León-Rodríguez, E	BMC CANCER	2005	10.1186/1471-2407-5-142	http://dx.doi.org/10.1186/1471-2407-5-142	16259635
CORRELATION OF GANGLIOSIDE PATTERNS OF PRIMARY BRAIN-TUMORS WITH SURVIVAL	SUNG, CC; PEARL, DK; COONS, SW; SCHEITHAUER, BW; JOHNSON, PC; ZHENG, M; YATES, AJ	CANCER	1995	10.1002/1097-0142(19950201)75:3<851::AID-CNCR2820750317>3.0.CO;2-H	http://dx.doi.org/10.1002/1097-0142(19950201)75:3<851::AID-CNCR2820750317>3.0.CO;2-H	7828137
Promotion of Ros-mediated Bax/Cyt-c apoptosis by polyphyllin II leads to suppress growth and aggression of glioma cells	Cheng, G; Xue, YY; Fang, F; Sun, GQ; Lu, YY; Ji, YQ; Qiu, PC; Tang, HF	TRANSLATIONAL CANCER RESEARCH	2021	10.21037/tcr-21-966	http://dx.doi.org/10.21037/tcr-21-966	35116689
Survival rate and perioperative data of patients who have undergone hemipelvectomy: a retrospective case series	Couto, AGH; Araújo, B; de Vasconcelos, RAT; Renni, MJ; Da Fonseca, CO; Cavalcanti, IL	WORLD JOURNAL OF SURGICAL ONCOLOGY	2016	10.1186/s12957-016-1001-7	http://dx.doi.org/10.1186/s12957-016-1001-7	27716330
Incidence of Brain Metastases in Women Treated With Neoadjuvant Chemotherapy for Breast Cancer: Implications for Screening	Kozak, MM; Karl, J; von Eyben, R; Guo, F; Gutkin, P; Horst, K	CLINICAL BREAST CANCER	2022	10.1016/j.clbc.2022.08.002	http://dx.doi.org/10.1016/j.clbc.2022.08.002	36068116
Barriers to the non-acceptance of cervical cancer screenings (pap smear test) in women of childbearing age in a rural area of Peru	Olaza-Maguiña, AF; De la Cruz-Ramirez, YM	ECANCERMEDICALSCIENCE	2019	10.3332/ecancer.2019.901	http://dx.doi.org/10.3332/ecancer.2019.901	30915159
Effect of neoadjuvant anthracycline-taxane-based chemotherapy in different biological breast cancer phenotypes: overall results from the GeparTrio study	Huober, J; von Minckwitz, G; Denkert, C; Tesch, H; Weiss, E; Zahm, DM; Belau, A; Khandan, F; Hauschild, M; Thomssen, C; Högel, B; Darb-Esfahani, S; Mehta, K; Loibl, S	BREAST CANCER RESEARCH AND TREATMENT	2010	10.1007/s10549-010-1103-9	http://dx.doi.org/10.1007/s10549-010-1103-9	20697801
Glioblastoma Therapy in the Age of Molecular Medicine	Geraldo, LHM; Garcia, C; da Fonseca, ACC; Dubois, LGF; Spohr, TCLDSE; Matias, D; Magalhaes, ESD; do Amaral, RF; da Rosa, BG; Grimaldi, I; Leser, FS; Janeiro, JM; Macharia, L; Wanjiru, C; Pereira, CM; Moura-Neto, V; Freitas, C; Lima, FRS	TRENDS IN CANCER	2019	10.1016/j.trecan.2018.11.002	http://dx.doi.org/10.1016/j.trecan.2018.11.002	30616755
The Netrin-4/ Neogenin-1 axis promotes neuroblastoma cell survival and migration	Villanueva, AA; Falcón, P; Espinoza, N; Solano, RL; Milla, LA; Hernandez-SanMiguel, E; Torres, VA; Sanchez-Gomez, P; Palma, V	ONCOTARGET	2017	10.18632/oncotarget.14213	http://dx.doi.org/10.18632/oncotarget.14213	28038459
Alterations in p53, BRCA1, ATM, PIK3CA, and HER2 genes and their effect in modifying clinicopathological characteristics and overall survival of Bulgarian patients with breast cancer	Bozhanov, SS; Angelova, SG; Krasteva, ME; Markov, TL; Christova, SL; Gavrilov, IG; Georgieva, EI	JOURNAL OF CANCER RESEARCH AND CLINICAL ONCOLOGY	2010	10.1007/s00432-010-0824-9	http://dx.doi.org/10.1007/s00432-010-0824-9	20177704
Factors associated with long-term survival in central nervous system metastases	Cacho-Díaz, B; Spínola-Maroño, H; González-Aguilar, A; Arrieta, O	JOURNAL OF NEURO-ONCOLOGY	2018	10.1007/s11060-018-2946-x	http://dx.doi.org/10.1007/s11060-018-2946-x	30003395
Real life patterns of care and progression free survival in metastatic renal cell carcinoma patients: retrospective analysis of cross-sectional data	Maroun, R; Mitrofan, L; Benjamin, L; Nachbaur, G; Maunoury, F; Le Jeunne, P; Durand-Zaleski, I	BMC CANCER	2018	10.1186/s12885-018-4117-z	http://dx.doi.org/10.1186/s12885-018-4117-z	29466966
Surgical readmission and survival in women with ovarian cancer: Are short-term quality metrics incentivizing decreased long-term survival?	Barber, EL; Rossi, EC; Gehrig, PA	GYNECOLOGIC ONCOLOGY	2017	10.1016/j.ygyno.2017.09.016	http://dx.doi.org/10.1016/j.ygyno.2017.09.016	28941658
Glycine and N-acetylcysteine (GlyNAC) supplementation in older adults improves glutathione deficiency, oxidative stress, mitochondrial dysfunction, inflammation, insulin resistance, endothelial dysfunction, genotoxicity, muscle strength, and cognition: Results of a pilot clinical trial	Kumar, P; Liu, C; Hsu, JW; Chacko, S; Minard, C; Jahoor, F; Sekhar, RV	CLINICAL AND TRANSLATIONAL MEDICINE	2021	10.1002/ctm2.372	http://dx.doi.org/10.1002/ctm2.372	33783984
Survival after neoadjuvant approaches to gastroesophageal junction cancer	Xiang, M; Chang, DT; Heestand, GM; Pollom, EL	GASTRIC CANCER	2020	10.1007/s10120-019-00980-6	http://dx.doi.org/10.1007/s10120-019-00980-6	31230228
Oral human papillomavirus prevalence and type distribution by country (Brazil, Mexico and the United States) and age among HPV infection in men study participants	Bettampadi, D; Villa, LL; Ponce, EL; Salmeron, J; Sirak, BA; Abrahamsen, M; Rathwell, JA; Reich, RR; Giuliano, AR	INTERNATIONAL JOURNAL OF CANCER	2020	10.1002/ijc.32713	http://dx.doi.org/10.1002/ijc.32713	31583681
Characteristics and survival of patients with HER2-positive metastatic breast cancer in the post-trastuzumab era	Montoya-Restrepo, ME; Wolff, LRG; Jiménez, AVS; García, HI	REVISTA COLOMBIANA DE CANCEROLOGIA	2018	10.1016/j.rccan.2018.09.002	http://dx.doi.org/10.1016/j.rccan.2018.09.002
Does neoadjuvant chemotherapy diminish the sex disparity in bladder cancer survival after radical cystectomy?	Venkat, S; Khan, A; Taylor, BL; Patel, NA; Al Awamlh, BA; Calderon, LP; Fainberg, J; Shoag, J; Scherr, DS	UROLOGIC ONCOLOGY-SEMINARS AND ORIGINAL INVESTIGATIONS	2022	10.1016/j.urolonc.2021.09.003	http://dx.doi.org/10.1016/j.urolonc.2021.09.003	34629282
lincRNA-RP11400K9.4 Regulates Cell Survival and Migration of Breast Cancer Cells	Fernández-Rojas, MA; Melendez-Zajgla, J; Lagunas, VM	CANCER GENOMICS & PROTEOMICS	2020	10.21873/cgp.20231	http://dx.doi.org/10.21873/cgp.20231	33099478
Acute myeloid leukaemia at an early age: Reviewing the interaction between pesticide exposure and KMT2A-rerrangments	Pombo-de-Oliveira, MS; Andrade, FG; Brisson, GD; Bueno, FVD; Cezar, IS; Noronha, EP	ECANCERMEDICALSCIENCE	2017	10.3332/ecancer.2017.782	http://dx.doi.org/10.3332/ecancer.2017.782	29225689
Effect of Serum SPARC Levels on Survival in Patients with Digestive Tract Cancer: A Post Hoc Analysis of the AMATERASU Randomized Clinical Trial	Akutsu, T; Ito, E; Narita, M; Ohdaira, H; Suzuki, Y; Urashima, M	CANCERS	2020	10.3390/cancers12061465	http://dx.doi.org/10.3390/cancers12061465	32512862
Designing exercise clinical trials for older adults with cancer: Recommendations from 2015 Cancer and Aging Research Group NCI U13 Meeting	Kilari, D; Soto-Perez-de-Celis, E; Mohile, SG; Alibhai, SMH; Presley, CJ; Wildes, TM; Klepin, HD; Demark-Wahnefried, W; Jatoi, A; Harrison, R; Won, E; Mustian, KM	JOURNAL OF GERIATRIC ONCOLOGY	2016	10.1016/j.jgo.2016.04.007	http://dx.doi.org/10.1016/j.jgo.2016.04.007	27197916
Minimally Invasive Follicular Thyroid Carcinoma in Pediatric Age	Romero, A; Díaz, J; Messa, O; Chinchilla, S; Gómez, C; Restrepo, L	REVISTA COLOMBIANA DE CANCEROLOGIA	2010	10.1016/S0123-9015(10)70097-4	http://dx.doi.org/10.1016/S0123-9015(10)70097-4
RELATION BETWEEN DELAY AND SURVIVAL IN 596 PATIENTS WITH BREAST-CANCER	MACHIAVELLI, M; LEONE, B; ROMERO, A; PEREZ, J; VALLEJO, C; BIANCO, A; RODRIGUEZ, R; ESTEVEZ, R; CHACON, R; DANSKY, C; ALVAREZ, L; XYNOS, F; RABINOVICH, M	ONCOLOGY	1989			2710480
Neoadjuvant chemotherapy for FIGO stage III or IV ovarian cancer: Survival benefit and prognostic factors	Shibata, K; Kikkawa, F; Mika, M; Suzuki, Y; Kajiyama, H; Ino, K; Mizutani, S	INTERNATIONAL JOURNAL OF GYNECOLOGICAL CANCER	2003	10.1046/j.1525-1438.2003.13388.x	http://dx.doi.org/10.1046/j.1525-1438.2003.13388.x	14675340
Ciclopirox induces autophagy through reactive oxygen species-mediated activation of JNK signaling pathway	Zhou, HY; Shen, T; Shang, CW; Luo, Y; Liu, L; Yan, JM; Li, Y; Huang, SL	ONCOTARGET	2014	10.18632/oncotarget.2471	http://dx.doi.org/10.18632/oncotarget.2471	25294812
18F FDG PET/CT after Neoadjuvant Chemotherapy and Pathological Responses are Predictive Factors for Disease-Free Survival and Overall Survival in Patients with Locally Advanced Breast Cancer: A Prospective Study	Kupik, O; Tuncel, M; Aksoy, S; Kiratli, PO; Akpinar, MG; Altundag, K; Demirkazik, FB; Erbas, B	UHOD-ULUSLARARASI HEMATOLOJI-ONKOLOJI DERGISI	2022	10.4999/uhod.226370	http://dx.doi.org/10.4999/uhod.226370
Locally advance breast cancer survival after radiotherapy following mastectomy at the National Cancer Institute of Colombia	Ospino, R; Cendales, R; Cifuentes, J; Sánchez, Z; Galvis, J; Bobadilla, I	REVISTA COLOMBIANA DE CANCEROLOGIA	2010	10.1016/S0123-9015(10)70084-6	http://dx.doi.org/10.1016/S0123-9015(10)70084-6
Multiple Cycles of Neoadjuvant Chemotherapy Associated With Poor Survival in Bulky Stage IIIC and IV Ovarian Cancer	Ren, YL; Shi, TY; Jiang, R; Yin, S; Wang, P; Zang, RY	INTERNATIONAL JOURNAL OF GYNECOLOGICAL CANCER	2015	10.1097/IGC.0000000000000517	http://dx.doi.org/10.1097/IGC.0000000000000517	26222486
Association of the prognostic nutritional index and overall survival in patients with colorectal cancer: A STROBE compliant retrospective cohort study	Luvián-Morales, J; González-Trejo, S; Carrillo, JF; Herrera-Goepfert, R; Aiello-Crocifoglio, V; Gallardo-Rincón, D; Ochoa-Carrillo, FJ; Oñate-Ocaña, LF	CANCER MEDICINE	2019	10.1002/cam4.2212	http://dx.doi.org/10.1002/cam4.2212	31069966
Frequency of CDH1 germline variants and contribution of dietary habits in early age onset gastric cancer patients in Brazil	Guindalini, RS; Cormedi, MCV; Maistro, S; Pasini, FS; Branas, PCAA; dos Santos, L; Pereira, GFD; de Bock, GH; Saccaro, DM; Katayama, MLH; Faraj, SF; Safatle-Ribeiro, A; Ribeiro, U Jr; Diz, MDE; de Gouvêa, ACRC; Chammas, R; Folgueira, MAAK	GASTRIC CANCER	2019	10.1007/s10120-019-00945-9	http://dx.doi.org/10.1007/s10120-019-00945-9	30895400
Childhood cancer survival in Europe 1999-2007: results of EUROCARE-5-a population-based study	Gatta, G; Botta, L; Rossi, S; Aareleid, T; Bielska-Lasota, M; Clavel, J; Dimitrova, N; Jakab, Z; Kaatsch, P; Lacour, B; Mallone, S; Marcos-Gragera, R; Minicozzi, P; Sánchez-Pérez, MJ; Sant, M; Santaquilani, M; Stiller, C; Tavilla, A; Trama, A; Visser, O; Peris-Bonet, R	LANCET ONCOLOGY	2014	10.1016/S1470-2045(13)70548-5	http://dx.doi.org/10.1016/S1470-2045(13)70548-5	24314616
Association of anemia and neutrophil-lymphocyte ratio with overall survival in breast cancer patients	da Silva, RD; Ferreira, RE; Guaresqui, TC; Scatena, LM; Tavares-Murta, BM; Murta, EFC; Nomelini, RS	EUROPEAN JOURNAL OF GYNAECOLOGICAL ONCOLOGY	2022	10.22514/ejgo.2022.014	http://dx.doi.org/10.22514/ejgo.2022.014
Epigenetic Modifiers Exacerbate Oxidative Stress in Renal Proximal Tubule Cells	Nadasi, E; Clark, JS; Szanyi, I; Varjas, T; Ember, I; Baliga, P; Arany, I	ANTICANCER RESEARCH	2009			19528494
Thromboembolic Event as a Prognostic Factor for the Survival of Patients With Stage IIIB Cervical Cancer	Renni, MJP; Russomano, FB; Mathias, LF; Koch, HA	INTERNATIONAL JOURNAL OF GYNECOLOGICAL CANCER	2011	10.1111/IGC.0b013e3181f87d69	http://dx.doi.org/10.1111/IGC.0b013e3181f87d69	21546873
Real Life Clinical Management and Survival in Advanced Cutaneous Melanoma: The Italian Clinical National Melanoma Registry Experience	Crispo, A; Corradin, MT; Giulioni, E; Vecchiato, A; Del Fiore, P; Queirolo, P; Spagnolo, F; Vanella, V; Caracò, C; Tosti, G; Pennacchioli, E; Giudice, G; Nacchiero, E; Quaglino, P; Ribero, S; Giordano, M; Marussi, D; Barruscotti, S; Guida, M; De Giorgi, V; Occelli, M; Grosso, F; Cairo, G; Gatti, A; Massa, D; Atzori, L; Calvani, N; Fabrizio, T; Mastrangelo, G; Toffolutti, F; Celentano, E; Budroni,…	FRONTIERS IN ONCOLOGY	2021	10.3389/fonc.2021.672797	http://dx.doi.org/10.3389/fonc.2021.672797	34307142
Severe postoperative complications decrease overall and disease free survival in pancreatic ductal adenocarcinoma after pancreaticoduodenectomy	Lubrano, J; Bachelier, P; Paye, F; Le Treut, YP; Chiche, L; Sa-Cunha, A; Turrini, O; Menahem, B; Launoy, G; Delpero, JR	EJSO	2018	10.1016/j.ejso.2018.03.024	http://dx.doi.org/10.1016/j.ejso.2018.03.024	29685757
Run-on of germline apoptosis promotes gonad senescence in C. elegans	de la Guardia, Y; Gilliat, AF; Hellberg, J; Rennert, P; Cabreiro, F; Gems, D	ONCOTARGET	2016	10.18632/oncotarget.9681	http://dx.doi.org/10.18632/oncotarget.9681	27256978
Global survival of patients with advanced or metastatic gastric cancer in the last 10 years at the Centro Medico Nacional 20 de noviembre, ISSSTE	Añorve, D; Aldaco, F; Perez, P; Torrecillas, L; Cervantes, MGS; Solis, AAEV; Sobrevilla, NM; Martínez, AG; Villegas, RL	GACETA MEXICANA DE ONCOLOGIA	2015	10.1016/j.gamo.2015.12.003	http://dx.doi.org/10.1016/j.gamo.2015.12.003
Relative Survival Benefit by Hormonal Receptor Status of Adding Trastuzumab to Neoadjuvant Chemotherapy in Breast Cancer Patients	Schneider, J; Lee, HJ; Nam, SJ; Lee, SJ; Jung, JH; Jung, SH; Lim, ST; Jeon, YW; Gwak, H	JOURNAL OF BREAST CANCER	2020	10.4048/jbc.2020.23.e34	http://dx.doi.org/10.4048/jbc.2020.23.e34	32595988
S-benzyl-cysteine-mediated Cell Cycle Arrest and Apoptosis Involving Activation of Mitochondrial-dependent Caspase Cascade through the p53 Pathway in Human Gastric Cancer SGC-7901 Cells	Sun, HJ; Meng, LY; Shen, Y; Zhu, YZ; Liu, HR	ASIAN PACIFIC JOURNAL OF CANCER PREVENTION	2013	10.7314/APJCP.2013.14.11.6379	http://dx.doi.org/10.7314/APJCP.2013.14.11.6379	24377536
Early response to neoadjuvant chemotherapy can help predict long-term survival in patients with cervical cancer	Li, X; Huang, KC; Zhang, QH; Shen, J; Zhou, H; Yang, RF; Wang, L; Liu, J; Zhang, JC; Sun, HY; Jia, Y; Du, XF; Wang, HR; Deng, S; Ding, T; Jiang, JJ; Lu, YP; Li, S; Wang, SX; Ma, D	ONCOTARGET	2016	10.18632/oncotarget.11460	http://dx.doi.org/10.18632/oncotarget.11460	27557523
Survival analysis of transplant-eligible newly-diagnosed multiple myeloma patients harboring t(4;14), t(14;16), and/or del(17p) in the real-world setting	Garrido, D; Slavutsky, I; Riva, E	CURRENT PROBLEMS IN CANCER	2023	10.1016/j.currproblcancer.2022.100916	http://dx.doi.org/10.1016/j.currproblcancer.2022.100916	36473780
Predictors of Response and Survival Outcomes of Triple Negative Breast Cancer Receiving Neoadjuvant Chemotherapy	Zhu, MZ; Yu, Y; Shao, XY; Zhu, L; Wang, LB	CHEMOTHERAPY	2020	10.1159/000509638	http://dx.doi.org/10.1159/000509638	32894832
Survival analysis of recurrent squamous cell carcinoma of the lower oral cavity treated by surgery	Sousa, AA; Caldeira, PC; da Silva, KD; de Aguiar, MCF; Faria, DM; de Moraes, GM; Carvalho, JR; Silva, GD; Soares, JMA; Porcaro-Salles, JM	INTERNATIONAL JOURNAL OF CLINICAL AND EXPERIMENTAL PATHOLOGY	2021			34239672
The Survival Benefit of Pegylated Liposomal Doxorubicin-Based Neoadjuvant Chemotherapy in the Management of Breast Cancer	Li, RY; Zhao, XW; Huang, YF; Li, CX; Liu, L; Wang, MQ; Wang, JX; Song, ZC	CANCER BIOTHERAPY AND RADIOPHARMACEUTICALS	2024	10.1089/cbr.2024.0011	http://dx.doi.org/10.1089/cbr.2024.0011	38512710
The impact of pathologic response to neoadjuvant chemotherapy on conditional survival among patients with muscle-invasive bladder cancer	Waingankar, N; Jia, R; Marqueen, KE; Audenet, F; Sfakianos, JP; Mehrazin, R; Ferket, BS; Mazumdar, M; Galsky, MD	UROLOGIC ONCOLOGY-SEMINARS AND ORIGINAL INVESTIGATIONS	2019	10.1016/j.urolonc.2019.04.027	http://dx.doi.org/10.1016/j.urolonc.2019.04.027	31109837
Real-world outcomes in young women with breast cancer treated with neoadjuvant chemotherapy	Villarreal-Garza, C; Bargallo-Rocha, JE; Soto-Perez-de-Celis, E; Lasa-Gonsebatt, F; Arce-Salinas, C; Lara-Medina, F; Reynoso-Noverón, N; Matus-Santos, J; Cabrera, P; Alvarado-Miranda, A; Mohar, A	BREAST CANCER RESEARCH AND TREATMENT	2016	10.1007/s10549-016-3811-2	http://dx.doi.org/10.1007/s10549-016-3811-2	27189008
Meta-analysis showing that early response to neoadjuvant chemotherapy predicts better survival among cervical cancer patients	Chen, ZL; Shi, YC; Wang, SX; Lu, QP	ONCOTARGET	2017	10.18632/oncotarget.19425	http://dx.doi.org/10.18632/oncotarget.19425	28938664
Impact of CYP1A1, GSTM1, and GSTT1 polymorphisms in overall and specific prostate cancer survival	Acevedo, CA; Quiñones, LA; Catalán, J; Cáceres, DD; Fullá, JA; Roco, AM	UROLOGIC ONCOLOGY-SEMINARS AND ORIGINAL INVESTIGATIONS	2014	10.1016/j.urolonc.2013.05.010	http://dx.doi.org/10.1016/j.urolonc.2013.05.010	24508281
DNA methylation changes in response to neoadjuvant chemotherapy are associated with breast cancer survival	Pedersen, CA; Cao, MD; Fleischer, T; Rye, MB; Knappskog, S; Eikesdal, HP; Lonning, PE; Tost, J; Kristensen, VN; Tessem, MB; Giskeodegård, GF; Bathen, TF	BREAST CANCER RESEARCH	2022	10.1186/s13058-022-01537-9	http://dx.doi.org/10.1186/s13058-022-01537-9	35751095
Targeting senescence pathways to reverse drug resistance in cancer	Rebbaa, A	CANCER LETTERS	2005	10.1016/j.canlet.2004.08.011	http://dx.doi.org/10.1016/j.canlet.2004.08.011	15694659
ANTITUMOR EFFECT OF METHIONINE-DEPLETING TOTAL PARENTERAL-NUTRITION WITH DOXORUBICIN ADMINISTRATION ON YOSHIDA SARCOMA-BEARING RATS	GOSEKI, N; YAMAZAKI, S; ENDO, M; ONODERA, T; KOSAKI, G; HIBINO, Y; KUWAHATA, T	CANCER	1992	10.1002/1097-0142(19920401)69:7<1865::AID-CNCR2820690732>3.0.CO;2-M	http://dx.doi.org/10.1002/1097-0142(19920401)69:7<1865::AID-CNCR2820690732>3.0.CO;2-M	1551070
Adenocarcinoma of the stomach: Univariate and multivariate analysis of factors associated with survival	Green, D; de Leon, SP; Leon-Rodriguez, E; Sosa-Sanchez, R	AMERICAN JOURNAL OF CLINICAL ONCOLOGY-CANCER CLINICAL TRIALS	2002	10.1097/00000421-200202000-00018	http://dx.doi.org/10.1097/00000421-200202000-00018	11823704
Colorectal cancer risk and patients' survival: influence of polymorphisms in genes somatically mutated in colorectal tumors	Huhn, S; Bevier, M; Pardini, B; Naccarati, A; Vodickova, L; Novotny, J; Vodicka, P; Hemminki, K; Försti, A	CANCER CAUSES & CONTROL	2014	10.1007/s10552-014-0379-1	http://dx.doi.org/10.1007/s10552-014-0379-1	24706189
Do the conventional clinicopathologic parameters predict for response and survival in head and neck cancer patients undergoing neoadjuvant chemotherapy?	Fonseca, E; Cruz, JJ; Duenas, A; Gomez, A; Sanchez, P; Martin, G; Nieto, A; Soria, P; Munoz, A; Gomez, JL; Pardal, JL	TUMORI JOURNAL	1996	10.1177/030089169608200609	http://dx.doi.org/10.1177/030089169608200609	9061064
Outcomes of critically ill cancer patients aged ≥ 70 years.	Soares, M; Ferreira, CG; Salluh, JIF; Luiz, RR; Rocco, JR; Spector, N	JOURNAL OF CLINICAL ONCOLOGY	2005
Effects of age and gender on peripheral lymphocyte micronucleus	Ladeira, C; Viegas, S; Prista, J; Gomes, MC; Brito, M	EJC SUPPLEMENTS	2010	10.1016/S1359-6349(10)70922-8	http://dx.doi.org/10.1016/S1359-6349(10)70922-8
Primary and locally recurrent retroperitoneal soft-tissue sarcoma: Local control and survival	Lehnert, T; Cardona, S; Hinz, U; Willeke, F; Mechtersheimer, G; Treiber, M; Herfarth, C; Buechler, MW; Schwarzbach, MHM	EJSO	2009	10.1016/j.ejso.2008.11.003	http://dx.doi.org/10.1016/j.ejso.2008.11.003	19138832
Differences in the risk of cervical cancer and human papillomavirus infection by education level	Franceschi, S; Plummer, M; Clifford, G; de Sanjose, S; Bosch, X; Herrero, R; Muñoz, N; Vaccarella, S	BRITISH JOURNAL OF CANCER	2009	10.1038/sj.bjc.6605224	http://dx.doi.org/10.1038/sj.bjc.6605224	19654578
Analysis of the relationship between hospital characteristics and survival in ovarian cancer: A historical cohort	Moterani, VC; Tiezzi, DG; de Andrade, JM; dos Reis, FJC	JOURNAL OF SURGICAL ONCOLOGY	2020	10.1002/jso.26186	http://dx.doi.org/10.1002/jso.26186	32851684
Survival of Castration-Resistant Prostate Cancer in Clinical Practice and the Role of Treatment	Angulo, J; Romero, I; Díaz-Puente, MT; Enrech, S; Díez, R; Molina, T	REVISTA COLOMBIANA DE CANCEROLOGIA	2017	10.1016/j.rccan.2017.03.002	http://dx.doi.org/10.1016/j.rccan.2017.03.002
Neoadjuvant Chemotherapy in Advanced Ovarian Cancer: A Single-Institution Experience and a Review of the Literature	Loizzi, V; Leone, L; Camporeale, A; Resta, L; Selvaggi, L; Cicinelli, E; Cormio, G	ONCOLOGY	2016	10.1159/000447743	http://dx.doi.org/10.1159/000447743	27487241
Association of Wnt signaling pathway genetic variants in gallbladder cancer susceptibility and survival	Yadav, A; Gupta, A; Yadav, S; Rastogi, N; Agrawal, S; Kumar, A; Kumar, V; Misra, S; Mittal, B	TUMOR BIOLOGY	2016	10.1007/s13277-015-4728-9	http://dx.doi.org/10.1007/s13277-015-4728-9	26715268
Comparison of Survival Between Primary Debulking Surgery Versus Neoadjuvant Chemotherapy for Ovarian Cancers in a Personalized Treatment Cohort	Feng, Z; Wen, H; Li, RM; Liu, S; Fu, Y; Chen, XJ; Bi, R; Ju, XZ; Wu, XH	FRONTIERS IN ONCOLOGY	2021	10.3389/fonc.2020.632195	http://dx.doi.org/10.3389/fonc.2020.632195	33643924
A seven-gene prognostic signature predicts overall survival of patients with lung adenocarcinoma (LUAD)	Al-Dherasi, A; Huang, QT; Liao, YW; Al-Mosaib, S; Hua, RL; Wang, YC; Yu, Y; Zhang, Y; Zhang, XH; Huang, C; Mousa, H; Ge, DC; Sufiyan, S; Bai, WT; Liu, RM; Shao, YY; Li, YL; Zhang, JK; Shi, LM; Lv, DK; Li, ZG; Liu, QN	CANCER CELL INTERNATIONAL	2021	10.1186/s12935-021-01975-z	http://dx.doi.org/10.1186/s12935-021-01975-z	34092242
The influence of body mass index on the survival of patients with melanoma. A cross-sectional study of 707 patients	Zepeda-Najar, C; Lino-Silva, LS; Chávez-Hernandez, JD; Salcedo-Hernández, RA; Jimenez-Sánchez, JP; Fernández-Sánchez, CE; Valdez-Aguilar, CD	WSPOLCZESNA ONKOLOGIA-CONTEMPORARY ONCOLOGY	2021	10.5114/wo.2021.104799	http://dx.doi.org/10.5114/wo.2021.104799	33911978
Transcriptomic and functional pathway features were associated with survival after pathological complete response to neoadjuvant chemotherapy in breast cancer	Takeshita, T; Yan, L; Peng, X; Kimbung, S; Hatschek, T; Hedenfalk, IA; Rashid, OM; Takabe, K	AMERICAN JOURNAL OF CANCER RESEARCH	2020			32905537
Metabolic tumor volume changes assessed by interval 18fluorodeoxyglucose positron emission tomography-computed tomography for the prediction of complete response and survival in patients with diffuse large B-cell lymphoma	Oñate-Ocaña, LF; Cortés, V; Castillo-Llanos, R; Terrazas, A; Garcia-Perez, O; Pitalúa-Cortes, Q; Ponce, M; Dueñas-Gonzalez, A; Candelaria, M	ONCOLOGY LETTERS	2018	10.3892/ol.2018.8817	http://dx.doi.org/10.3892/ol.2018.8817	30008818
Surgical margins in gastric cancer T2 and T3 and its relationship with recurrence and overall survival at 5 years	Gamboa-Hoil, SI; Adrián, PO; Rodrigo, SM; Carlos, SGJ; Felix, QC	SURGICAL ONCOLOGY-OXFORD	2020	10.1016/j.suronc.2020.02.018	http://dx.doi.org/10.1016/j.suronc.2020.02.018	32103790
Scavengers modifying the phototoxicity induced by ALA-mediated photodynamic therapy	Casas, A; Perotti, C; Fukuda, H; Batlle, A	OPTICAL METHODS FOR TUMOR TREATMENT AND DETECTION: MECHANISMS AND TECHNIQUES IN PHOTODYNAMIC THERAPY X	2001	10.1117/12.424451	http://dx.doi.org/10.1117/12.424451
Global geriatric oncology: Achievements and challenges	Soto-Perez-De-Celis, E; de Glas, NA; Hsu, T; Kanesvaran, R; Steer, C; Navarrete-Reyes, AP; Battisti, NML; Chavarri-Guerra, Y; O'Donovan, A; Avila-Funes, JA; Hurria, A	JOURNAL OF GERIATRIC ONCOLOGY	2017	10.1016/j.jgo.2017.06.001	http://dx.doi.org/10.1016/j.jgo.2017.06.001	28642040
Sarcomatoid variant urothelial carcinoma of the bladder: a systematic review and meta-analysis of the clinicopathological features and survival outcomes	Gu, LY; Ai, Q; Cheng, Q; Ma, X; Wang, BJ; Huang, QB; Li, XT; Zhang, P; Liu, K; Zhao, XP; Li, HZ; Zhang, X	CANCER CELL INTERNATIONAL	2020	10.1186/s12935-020-01626-9	http://dx.doi.org/10.1186/s12935-020-01626-9	33292281
Centralized primary care of advanced ovarian cancer improves complete cytoreduction and survival - A population-based cohort study	Dahm-Kähler, P; Palmqvist, C; Staf, C; Holmberg, E; Johannesson, L	GYNECOLOGIC ONCOLOGY	2016	10.1016/j.ygyno.2016.05.025	http://dx.doi.org/10.1016/j.ygyno.2016.05.025	27238084
Association of the neoadjuvant chemotherapy cycle with survival outcomes in patients with locoregionally advanced nasopharyngeal carcinoma: a propensity-matched analysis	Wang, FZ; Jiang, CN; Ye, ZM; Sun, QQ; Tongxin, X; Xu, M; Wu, P; Long, B; Sakamoto, M; Wang, YZ; Yan, FQ; Fu, ZF; Jiang, YM	ONCOTARGET	2017	10.18632/oncotarget.21587	http://dx.doi.org/10.18632/oncotarget.21587	29212214
Clinicopathologic characteristics and survival of patients with primary effusion lymphoma	Aguilar, C; Laberiano, C; Beltran, B; Diaz, C; Taype-Rondan, A; Castillo, JJ	LEUKEMIA & LYMPHOMA	2020	10.1080/10428194.2020.1762881	http://dx.doi.org/10.1080/10428194.2020.1762881	32449626
Galectin-9 Expression is Correlated to Cervical Squamous Cell Carcinoma Progression and Overall Survival	Mendieta-Carmona, V; Delgado-López, G; Reyes-Leyva, J; Gutiérrez-Quiroz, CT; Vazquez-Zamora, VJ; Picazo-Mendoza, DA; Montiel-Jarquín, AJ; Martinez-Morales, LP; Vallejo-Ruiz, V	ONCOTARGETS AND THERAPY	2023	10.2147/OTT.S433710	http://dx.doi.org/10.2147/OTT.S433710	37927328
Survival of Patients with Muscle-Invasive Urothelial Cancer of the Bladder with Residual Disease at Time of Cystectomy: A Comparative Survival Analysis of Treatment Modalities in the National Cancer Database	Pfail, JL; Audenet, F; Martini, A; Tomer, N; Paranjpe, I; Daza, J; Attalla, K; Waingankar, N; Mehrazin, R; Wiklund, P; Galsky, MD; Sfakianos, JP	BLADDER CANCER	2020	10.3233/BLC-200303	http://dx.doi.org/10.3233/BLC-200303
A polymorphism in mir-34b/c as a potential biomarker for early onset of hereditary retinoblastoma	Carvalho, INSR; Reis, AHO; dos Santos, ACE; Vargas, FR	CANCER BIOMARKERS	2017	10.3233/CBM-160248	http://dx.doi.org/10.3233/CBM-160248	28106538
Inhibition of Constitutively Activated Nuclear Factor-κB Induces Reactive Oxygen Species- and Iron-Dependent Cell Death in Cutaneous T-Cell Lymphoma	Kiessling, MK; Klemke, CD; Kaminski, MM; Galani, IE; Krammer, PH; Gülow, K	CANCER RESEARCH	2009	10.1158/0008-5472.CAN-08-3221	http://dx.doi.org/10.1158/0008-5472.CAN-08-3221	19258503
Chronic lymphocytic leukemia cells increase neutrophils survival and promote their differentiation into CD16highCD62Ldim immunosuppressive subset	Podaza, E; Risnik, D; Colado, A; Elías, E; Almejún, MB; Grecco, HF; Bezares, RF; Borge, M; Gamberale, R; Giordano, M	INTERNATIONAL JOURNAL OF CANCER	2019	10.1002/ijc.31762	http://dx.doi.org/10.1002/ijc.31762	30178523
Long-Term Clinical Benefits of Neoadjuvant Chemotherapy in Women With Locally Advanced Cervical Cancer Validity of Pathological Response as Surrogate Endpoint of Survival	Buda, A; Lissoni, AA; Floriani, I; Biagioli, E; Gerardi, C; Bonazzi, C; Chiari, S; Locatelli, L; Dell'Anna, T; Signorelli, M; Mangioni, C; Milani, R	INTERNATIONAL JOURNAL OF GYNECOLOGICAL CANCER	2015	10.1097/IGC.0000000000000515	http://dx.doi.org/10.1097/IGC.0000000000000515	26222484
Effect of folylpolyglutamate synthase A22G polymorphism on the risk and survival of patients with acute lymphoblastic leukemia	Gómez-Gómez, Y; Organista-Nava, J; Rangel-Rodriguez, CA; Illades-Aguiar, B; Moreno-Godínez, ME; Alarcón-Romero, LD; Leyva-Vázquez, MA	ONCOLOGY LETTERS	2014	10.3892/ol.2014.2175	http://dx.doi.org/10.3892/ol.2014.2175	25013492
GRIM-19 inhibition induced autophagy through activation of ERK and HIF-1α not STAT3 in Hela cells	Yue, X; Zhao, PW; Wu, KM; Huang, J; Zhang, W; Wu, YG; Liang, XH; He, XL	TUMOR BIOLOGY	2016	10.1007/s13277-016-4877-5	http://dx.doi.org/10.1007/s13277-016-4877-5	26810068
Myoferlin disturbs redox equilibrium to accelerate gastric cancer migration	Shi, HL; Cheng, YY; Shi, QM; Liu, WZ; Yang, X; Wang, S; Wei, L; Chen, XM; Fang, H	FRONTIERS IN ONCOLOGY	2022	10.3389/fonc.2022.905230	http://dx.doi.org/10.3389/fonc.2022.905230	36147922
Eupatilin induces human renal cancer cell apoptosis via ROS-mediated MAPK and PI3K/AKT signaling pathways	Zhong, WF; Wang, XH; Pan, B; Li, F; Kuang, L; Su, ZX	ONCOLOGY LETTERS	2016	10.3892/ol.2016.4989	http://dx.doi.org/10.3892/ol.2016.4989	27698876
Air pollution aggravates renal ischaemia-reperfusion-induced acute kidney injury	Sanches, TR; Parra, AC; Sun, PQ; Graner, MP; Itto, LYU; Butter, LM; Claessen, N; Roelofs, JJTH; Florquin, S; Veras, MM; Andrade, MD; Saldiva, PHN; Kers, J; Andrade, L; Tammaro, A	JOURNAL OF PATHOLOGY	2024	10.1002/path.6302	http://dx.doi.org/10.1002/path.6302	38934262
Examining Survival Outcomes of 852 Women With Advanced Ovarian Cancer: A Multi-institutional Cohort Study	May, T; Altman, A; McGee, J; Lu, L; Xu, W; Lane, K; Ghatage, P; Rosen, B	INTERNATIONAL JOURNAL OF GYNECOLOGICAL CANCER	2018	10.1097/IGC.0000000000001244	http://dx.doi.org/10.1097/IGC.0000000000001244	29621126
Compliance to treatment guidelines and survival in women undergoing interval debulking surgery for advanced epithelial ovarian cancer	Shylasree, TS; Kattepur, AK; Gupta, M; Ghosh, J; Maheshwari, A; Bajpai, J; Hawaldar, R; Gulia, S; Deodhar, K; Popat, P; Gupta, S; Kerkar, RA	CANCER REPORTS	2020	10.1002/cnr2.1217	http://dx.doi.org/10.1002/cnr2.1217	32671995
Survival effect of probiotics in a rat model of colorectal cancer treated with capecitabine	Gigola, G; Carriere, P; Díaz, MBN; Perdigon, G; Zwenger, AO; Gentili, C	WORLD JOURNAL OF GASTROINTESTINAL ONCOLOGY	2021	10.4251/wjgo.v13.i10.1518	http://dx.doi.org/10.4251/wjgo.v13.i10.1518	34721782
Drug repurposing: sulfasalazine sensitizes gliomas to gamma knife radiosurgery by blocking cystine uptake through system Xc-, leading to glutathione depletion	Sleire, L; Skeie, BS; Netland, IA; Forde, HE; Dodoo, E; Selheim, F; Leiss, L; Heggdal, JI; Pedersen, PH; Wang, J; Enger, PO	ONCOGENE	2015	10.1038/onc.2015.60	http://dx.doi.org/10.1038/onc.2015.60	25798841
Childhood Cancer Survival, 2006-2012 Cohorts of Mexican Institute of Social Security Beneficiaries at the Central-South Region of Mexico	Castro-Rios, A; Martinez-Valverde, S	FRONTIERS IN ONCOLOGY	2022	10.3389/fonc.2022.882501	http://dx.doi.org/10.3389/fonc.2022.882501	35847881
Cyr61, a member of ccn (connective tissue growth factor/cysteine-rich 61/nephroblastoma overexpressed) family, predicts survival of patients with endometrial cancer of endometrioid subtype	Watari, H; Xiong, Y; Hassan, MK; Sakuragi, N	GYNECOLOGIC ONCOLOGY	2009	10.1016/j.ygyno.2008.09.039	http://dx.doi.org/10.1016/j.ygyno.2008.09.039	19007976
Perinatal Exposure to Bisphenol A or Diethylstilbestrol Increases the Susceptibility to Develop Mammary Gland Lesions After Estrogen Replacement Therapy in Middle-Aged Rats	Gomez, AL; Delconte, MB; Altamirano, GA; Vigezzi, L; Bosquiazzo, VL; Barbisan, LF; Ramos, JG; Luque, EH; Muñoz-de-Toro, M; Kass, L	HORMONES & CANCER	2017	10.1007/s12672-016-0282-1	http://dx.doi.org/10.1007/s12672-016-0282-1	28078498
Overall survival of patients with colon cancer and a prolonged time to surgery	Lino-Silva, LS; Guzmán-López, JC; Zepeda-Najar, C; Salcedo-Hernández, RA; Meneses-García, A	JOURNAL OF SURGICAL ONCOLOGY	2019	10.1002/jso.25354	http://dx.doi.org/10.1002/jso.25354	30582625
The impact of residual growth on deformity progression	Ghanem, I; Rizkallah, M	ANNALS OF TRANSLATIONAL MEDICINE	2020	10.21037/atm.2019.11.67	http://dx.doi.org/10.21037/atm.2019.11.67	32055614
The effect of the severity of obstructive sleep apnea syndrome on telomere length	Tempaku, PF; Mazzotti, DR; Hirotsu, C; Andersen, ML; Xavier, G; Maurya, PK; Rizzo, LB; Brietzke, E; Belangero, SI; Bittencourt, L; Tufik, S	ONCOTARGET	2016	10.18632/oncotarget.12293	http://dx.doi.org/10.18632/oncotarget.12293	27690344
NQO1 rs1800566 (C609T), PON1 rs662 (Q192R), and PON1 rs854560 (L55M) polymorphisms segregate the risk of childhood acute leukemias according to age range distribution	Gonçalves, BAD; Vasconcelos, GM; Thuler, LCS; Andrade, C; Faro, A; Pombo-de-Oliveira, MS	CANCER CAUSES & CONTROL	2012	10.1007/s10552-012-0060-5	http://dx.doi.org/10.1007/s10552-012-0060-5	22976839
Apogossypolone (ApoG2) induces ROS-dependent apoptosis and reduces invasiveness of PC12 cells in vitro and in vivo	Lin, DQ; Li, XX; Xu, LY; Lian, JP; Xu, YZ; Meng, L; Xie, X; Wang, XJ; He, HC; Xu, DF; Wang, CH; Zhu, Y	AMERICAN JOURNAL OF TRANSLATIONAL RESEARCH	2017			28979675
Age and severity of mucosal lesions influence the performance of serologic markers in Helicobacter pylori-associated gastroduodenal Pathologies	Camorlinga-Ponce, M; Flores-Luna, L; Lazcano-Ponce, E; Herrero, R; Bernal-Sahagún, F; Abdo-Francis, JM; Aguirre-García, J; Muñoz, N; Torres, J	CANCER EPIDEMIOLOGY BIOMARKERS & PREVENTION	2008	10.1158/1055-9965.EPI-08-0289	http://dx.doi.org/10.1158/1055-9965.EPI-08-0289	18768521
High CD8+ and absence of Foxp3+ T lymphocytes infiltration in gallbladder tumors correlate with prolonged patients survival	Fluxá, P; Rojas-Sepúlveda, D; Gleisner, MA; Tittarelli, A; Villegas, P; Tapia, L; Rivera, MT; López, MN; Catán, F; Uribe, M; Salazar-Onfray, F	BMC CANCER	2018	10.1186/s12885-018-4147-6	http://dx.doi.org/10.1186/s12885-018-4147-6	29499656
Socioeconomic status impacts survival and access to resection in pancreatic adenocarcinoma: A high-resolution population-based cancer registry study	Thobie, A; Mulliri, A; Dolet, N; Eid, Y; Bouvier, V; Launoy, G; Alves, A; Dejardin, O	SURGICAL ONCOLOGY-OXFORD	2018	10.1016/j.suronc.2018.10.008	http://dx.doi.org/10.1016/j.suronc.2018.10.008	30449504
Human Papillomavirus (HPV) 6, 11, 16, and 18 Seroprevalence Is Associated with Sexual Practice and Age: Results from the Multinational HPV Infection in Men Study (HIM Study)	Lu, BB; Viscidi, RP; Lee, JH; Wu, YG; Villa, LL; Lazcano-Ponce, E; da Silva, RJC; Baggio, ML; Quiterio, M; Salmerón, J; Smith, DC; Abrahamsen, M; Papenfuss, M; Stockwell, HG; Giuliano, AR	CANCER EPIDEMIOLOGY BIOMARKERS & PREVENTION	2011	10.1158/1055-9965.EPI-10-1160	http://dx.doi.org/10.1158/1055-9965.EPI-10-1160	21378268
Breast radiologic complete response is associated with favorable survival outcomes after neoadjuvant chemotherapy in breast cancer	Woo, J; Ryu, JM; Jung, SM; Choi, HJ; Lee, SK; Yu, J; Lee, JE; Kim, SW; Nam, SJ; Chae, BJ	EJSO	2021	10.1016/j.ejso.2020.08.023	http://dx.doi.org/10.1016/j.ejso.2020.08.023	33213958
Melanoma mortality trends in Brazil, an age-period-cohort analysis.	Mendes, GLQ; Kolfman, RJ; Kolfman, S	JOURNAL OF CLINICAL ONCOLOGY	2014
Neoadjuvant durvalumab improves survival in early triple-negative breast cancer independent of pathological complete response	Loibl, S; Schneeweiss, A; Huober, J; Braun, M; Rey, J; Blohmer, JU; Furlanetto, J; Zahm, DM; Hanusch, C; Thomalla, J; Jackisch, C; Staib, P; Link, T; Rhiem, K; Solbach, C; Fasching, PA; Nekljudova, V; Denkert, C; Untch, M	ANNALS OF ONCOLOGY	2022	10.1016/j.annonc.2022.07.1940	http://dx.doi.org/10.1016/j.annonc.2022.07.1940	35961599
Survival outcomes in a prospective randomized multicenter Phase III trial comparing patients undergoing anatomical segmentectomy versus standard lobectomy for non-small cell lung cancer up to 2 cm	Stamatis, G; Leschber, G; Schwarz, B; Brintrup, DL; Flossdorf, S; Passlick, B; Hecker, E; Kugler, C; Eichhorn, M; Krbek, T; Eggeling, S; Hatz, R; Müller, MR; Hillinger, S; Aigner, C; Jöckel, KH	LUNG CANCER	2022	10.1016/j.lungcan.2022.08.013	http://dx.doi.org/10.1016/j.lungcan.2022.08.013	36058174
RAS mutations in early age leukaemia modulated by NQO1 rs1800566 (C609T) are associated with second-hand smoking exposures	Andrade, FG; Furtado-Silva, JM; Gonçalves, BAD; Thuler, LCS; Barbosa, TC; Emerenciano, M; Siqueira, A; Pombo-de-Oliveira, MS	BMC CANCER	2014	10.1186/1471-2407-14-133	http://dx.doi.org/10.1186/1471-2407-14-133	24571676
30 Years of Experience in the Management of Stage III and IV Epithelial Ovarian Cancer: Impact of Surgical Strategies on Survival	Delga, B; Classe, JM; Houvenaeghel, G; Blache, G; Sabiani, L; El Hajj, H; Andrieux, N; Lambaudie, E	CANCERS	2020	10.3390/cancers12030768	http://dx.doi.org/10.3390/cancers12030768	32213920
Predictors of survival in children with osteogenic sarcoma undergoing limb salvage surgery: Experience from a tertiary cancer center in Rural India	Raghavan, V; Jithin, TK; Narayanan, VV; Nayanar, SK; Balasubrahmanian, S	INDIAN JOURNAL OF MEDICAL AND PAEDIATRIC ONCOLOGY	2020	10.4103/ijmpo.ijmpo_166_18	http://dx.doi.org/10.4103/ijmpo.ijmpo_166_18
A New Generation of Vaccines in the Age of Immunotherapy	Addeo, A; Friedlaender, A; Giovannetti, E; Russo, A; De Miguel-Perez, D; Arrieta, O; Cardona, AF; Rolfo, C	CURRENT ONCOLOGY REPORTS	2021	10.1007/s11912-021-01130-x	http://dx.doi.org/10.1007/s11912-021-01130-x	34735649
The effect of D-serine administration on cognition and mood in older adults	Avellar, M; Scoriels, L; Madeira, C; Vargas-Lopes, C; Marques, P; Dantas, C; Manhaes, AC; Leite, H; Panizzutti, R	ONCOTARGET	2016	10.18632/oncotarget.7691	http://dx.doi.org/10.18632/oncotarget.7691	26933803
The calpain system is associated with survival of breast cancer patients with large but operable inflammatory and non-inflammatory tumours treated with neoadjuvant chemotherapy	Storr, SJ; Zhang, SW; Perren, T; Lansdown, M; Fatayer, H; Sharma, N; Gahlaut, R; Shaaban, A; Martin, SG	ONCOTARGET	2016	10.18632/oncotarget.10066	http://dx.doi.org/10.18632/oncotarget.10066	27323818
Constitutive histone H2AX phosphorylation on Ser-139 in cells untreated by genotoxic agents is cell-cycle phase specific and attenuated by scavenging reactive oxygen species	Huang, X; Tanaka, T; Kurose, A; Traganos, F; Darzynkiewicz, Z	INTERNATIONAL JOURNAL OF ONCOLOGY	2006			16820894
Oxidation resistance 1 prevents genome instability through maintenance of G2/M arrest in gamma-ray-irradiated cells	Matsui, A; Kobayashi, J; Kanno, SI; Hashiguchi, K; Miyaji, M; Yoshikawa, Y; Yasui, A; Zhang-Akiyama, QM	JOURNAL OF RADIATION RESEARCH	2020	10.1093/jrr/rrz080	http://dx.doi.org/10.1093/jrr/rrz080	31845986
Survival and oncologic outcomes of complete transurethral resection of bladder tumor prior to neoadjuvant chemotherapy for muscle-invasive bladder cancer	Pak, JS; Haas, CR; Anderson, CB; DeCastro, GJ; Benson, MC; McKiernan, JM	UROLOGIC ONCOLOGY-SEMINARS AND ORIGINAL INVESTIGATIONS	2021	10.1016/j.urolonc.2021.03.025	http://dx.doi.org/10.1016/j.urolonc.2021.03.025	33865688
Neoadjuvant chemotherapy brings more survival benefits than postoperative chemotherapy for resectable gastric cancer: a Meta-analysis of randomized controlled trials	Hu, Y; Hu, DY; Li, WH; Yu, XJ	JOURNAL OF BUON	2019
Temozolomide during radiotherapy of glioblastoma multiforme Daily administration improves survival	Nachbichler, SB; Schupp, G; Ballhausen, H; Niyazi, M; Belka, C	STRAHLENTHERAPIE UND ONKOLOGIE	2017	10.1007/s00066-017-1110-4	http://dx.doi.org/10.1007/s00066-017-1110-4	28197654
Influence of Neoadjuvant Chemotherapy on Survival Outcomes of Radical Cystectomy in Pathologically Proven Positive and Negative Lymph Nodes	Kaczmarek, K; Malkiewicz, B; Skonieczna-Zydecka, K; Leminski, A	CANCERS	2023	10.3390/cancers15194901	http://dx.doi.org/10.3390/cancers15194901	37835595
Nomogram-based prediction of overall survival after regional lymph node dissection and the role of perioperative chemotherapy in penile squamous cell carcinoma: A retrospective multicenter study	Necchi, A; Lo Vullo, S; Mariani, L; Zhu, Y; Ye, DW; Ornellas, AA; Watkin, N; Ager, M; Hakenberg, OW; Heidenreich, A; Raggi, D; Catanzaro, M; Salvioni, R; Chipollini, J; Azizi, M; Spiess, PE	UROLOGIC ONCOLOGY-SEMINARS AND ORIGINAL INVESTIGATIONS	2019	10.1016/j.urolonc.2019.04.003	http://dx.doi.org/10.1016/j.urolonc.2019.04.003	31053524
Vitamin D receptor expression is associated with improved overall survival in human glioblastoma multiforme	Salomón, DG; Fermento, ME; Gandini, NA; Ferronato, MJ; Arévalo, J; Blasco, J; Andrés, NC; Zenklusen, JC; Curino, AC; Facchinetti, MM	JOURNAL OF NEURO-ONCOLOGY	2014	10.1007/s11060-014-1416-3	http://dx.doi.org/10.1007/s11060-014-1416-3	24584679
A PER3 polymorphism is associated with better overall survival in diffuse large B-cell lymphoma in Mexican population	Gutiérrez-Monreal, MA; Villela, L; Baltazar, S; Perfecto-Avalos, Y; Cardineau, GA; Scott, SP	CANCER BIOMARKERS	2015	10.3233/CBM-150511	http://dx.doi.org/10.3233/CBM-150511	26406960
Promoter Methylation of CDO1 Identifies Clear-Cell Renal Cell Cancer Patients with Poor Survival Outcome	Deckers, IAG; Schouten, LJ; Van Neste, L; van Vlodrop, IJH; Soetekouw, PMMB; Baldewijns, MMLL; Jeschke, J; Ahuja, N; Herman, JG; van den Brandt, PA; van Engeland, M	CLINICAL CANCER RESEARCH	2015	10.1158/1078-0432.CCR-14-2049	http://dx.doi.org/10.1158/1078-0432.CCR-14-2049	25904753
Association of cancer-associated fibroblasts and survival in malignant ovarian neoplasms	da Silva, AC; Jammal, MP; Etchebehere, RM; Murta, EFC; Nomelini, RS	EUROPEAN JOURNAL OF GYNAECOLOGICAL ONCOLOGY	2021	10.31083/j.ejgo4204118	http://dx.doi.org/10.31083/j.ejgo4204118
Impact of Number of Positive Lymph Nodes and Lymph Node Ratio on Survival of Women with Node-Positive Breast Cancer	Tonellotto, F; Bergmann, A; Abrahao, KD; de Aguiar, SS; Bello, MA; Thuler, LCS	EUROPEAN JOURNAL OF BREAST HEALTH	2019	10.5152/ejbh.2019.4414	http://dx.doi.org/10.5152/ejbh.2019.4414	31001608
Long-Term Survival with Primary Glioblastoma Multiforme: A Clinical Study in Bulgarian Patients	Naydenov, E; Tzekov, C; Minkin, K; Nachev, S; Romansky, K; Bussarsky, V	CASE REPORTS IN ONCOLOGY	2011	10.1159/000323432	http://dx.doi.org/10.1159/000323432	21537375
The ROS/NF-κB/NR4A2 pathway is involved in H2O2 induced apoptosis of resident cardiac stem cells via autophagy	Shi, XX; Li, WJ; Liu, HH; Yin, DL; Zhao, J	ONCOTARGET	2017	10.18632/oncotarget.20747	http://dx.doi.org/10.18632/oncotarget.20747	29100414
Survival in Patients with Early Breast Cancer Treated with Conservative Surgery and Radiotherapy at the National Cancer Institute of Colombia	Ospino, R; Cendales, R; Sánchez, Z; Bobadilla, I; Galvis, J; Cifuentes, J	REVISTA COLOMBIANA DE CANCEROLOGIA	2011	10.1016/S0123-9015(11)70070-1	http://dx.doi.org/10.1016/S0123-9015(11)70070-1
Novel Action and Mechanism of Auranofin in Inhibition of Vascular Endothelial Growth Factor Receptor-3-Dependent Lymphangiogenesis	Chen, XD; Zhou, HJ; Huang, QH; Lu, L; Min, W	ANTI-CANCER AGENTS IN MEDICINAL CHEMISTRY	2014	10.2174/1871520614666140610102651	http://dx.doi.org/10.2174/1871520614666140610102651	24913775
Impact of treatment and clinical characteristics on the survival of children with medulloblastoma in Mexico	Salceda-Rivera, V; Tejocote-Romero, I; Osorio, DS; Bellido-Magaña, R; López-Facundo, A; Anaya-Aguirre, SE; Ortiz-Morales, D; Rivera-Luna, R; Reyes-Gutiérrez, E; Rivera-Gómez, R; Velasco-Hidalgo, L; Cortés-Alva, D; Lagarda-Arrechea, S; Arreguín-González, FE; Benito-Reséndiz, AE; Chávez-Gallegos, S; Pérez-Rivera, E; Gaytán-Fernández, GJ; León-Espitia, JA; Domínguez-Sánchez, J; Leal-Cavazos, C; Simó…	FRONTIERS IN ONCOLOGY	2024	10.3389/fonc.2024.1376574	http://dx.doi.org/10.3389/fonc.2024.1376574	38756654
Reactive Oxygen Species Inhibit Adhesion of Mesenchymal Stem Cells Implanted into Ischemic Myocardium via Interference of Focal Adhesion Complex	Song, H; Cha, MJ; Song, BW; Kim, IK; Chang, W; Lim, S; Choi, EJ; Ham, O; Lee, SY; Chung, N; Jang, Y; Hwang, KC	STEM CELLS	2010	10.1002/stem.302	http://dx.doi.org/10.1002/stem.302	20073042
Pathologic complete response and overall survival in breast cancer subtypes in stage III inflammatory breast cancer	van Uden, DJP; van Maaren, MC; Bult, P; Strobbe, LJA; van der Hoeven, JJM; Blanken-Peeters, CFJM; Siesling, S; de Wilt, JHW	BREAST CANCER RESEARCH AND TREATMENT	2019	10.1007/s10549-019-05219-7	http://dx.doi.org/10.1007/s10549-019-05219-7	30972613
Inhibition of HSP27 alone or in combination with pAKT inhibition as therapeutic approaches to target SPARC-induced glioma cell survival	Schultz, CR; Golembieski, WA; King, DA; Brown, SL; Brodie, C; Rempel, SA	MOLECULAR CANCER	2012	10.1186/1476-4598-11-20	http://dx.doi.org/10.1186/1476-4598-11-20	22480225
Posttherapy Nodal Status, Not Graded Histologic Response, Predicts Survival after Neoadjuvant Chemotherapy for Advanced Gastric Cancer	Fujitani, K; Mano, M; Hirao, M; Kodama, Y; Tsujinaka, T	ANNALS OF SURGICAL ONCOLOGY	2012	10.1245/s10434-011-2165-6	http://dx.doi.org/10.1245/s10434-011-2165-6	22187120
Survival outcomes of neoadjuvant versus adjuvant chemotherapy in triple-negative breast cancer: a meta-analysis of 36,480 cases	Xia, LY; Hu, QL; Zhang, J; Xu, WY; Li, XS	WORLD JOURNAL OF SURGICAL ONCOLOGY	2020	10.1186/s12957-020-01907-7	http://dx.doi.org/10.1186/s12957-020-01907-7	32539858
Chronic protein kinase B (PKB/c-akt) activation leads to apoptosis induced by oxidative stress-mediated Foxo3a transcriptional up-regulation	van Gorp, AGM; Pomeranz, KM; Birkenkamp, KU; Hui, RCY; Lam, EWF; Coffer, PJ	CANCER RESEARCH	2006	10.1158/0008-5472.CAN-06-1111	http://dx.doi.org/10.1158/0008-5472.CAN-06-1111	17108112
XIAP decreases caspase-12 cleavage and calpain activity in spinal cord of ALS transgenic mice	Wootz, H; Hansson, I; Korhonen, L; Lindholm, D	EXPERIMENTAL CELL RESEARCH	2006	10.1016/j.yexcr.2006.02.021	http://dx.doi.org/10.1016/j.yexcr.2006.02.021	16566922
Low number of invariant NKT cells is associated with poor survival in acute myeloid leukemia	Chuc, AEN; Cervantes, LAM; Retiguin, FP; Ojeda, JV; Maldonado, ER	JOURNAL OF CANCER RESEARCH AND CLINICAL ONCOLOGY	2012	10.1007/s00432-012-1251-x	http://dx.doi.org/10.1007/s00432-012-1251-x	22692855
Does neo-adjuvant chemotherapy improve the negative effect of lymphovascular invasion in survival after radical cystectomy?	Yilmaz, H; Teke, K; Süer, E; Izol, V; Akgül, HM; Selvi, I	UROLOGIC ONCOLOGY-SEMINARS AND ORIGINAL INVESTIGATIONS	2024	10.1016/j.urolonc.2023.09.007	http://dx.doi.org/10.1016/j.urolonc.2023.09.007	37867054
Outcome of localised blastemal-type Wilms tumour patients treated according to intensified treatment in the SIOP WT 2001 protocol, a report of the SIOP Renal Tumour Study Group (SIOP-RTSG)	van den Heuvel-Eibrink, MM; van Tinteren, H; Bergeron, C; Coulomb-L'Hermine, A; de Camargo, B; Leuschner, I; Sandstedt, B; Acha, T; Godzinski, J; Oldenburger, F; Gooskens, SL; de Kraker, J; Vujanic, GM; Pritchard-Jones, K; Graf, N	EUROPEAN JOURNAL OF CANCER	2015	10.1016/j.ejca.2014.12.011	http://dx.doi.org/10.1016/j.ejca.2014.12.011	25592561
Locoregional Recurrence and Survival Outcomes in Breast Cancer Treated With Modern Neoadjuvant Chemotherapy: A Contemporary Population-based Analysis	Murchison, S; Nichol, A; Speers, C; Gondara, L; Levasseur, N; Lohrisch, C; Vallieres, I; Truong, P	CLINICAL BREAST CANCER	2022	10.1016/j.clbc.2022.07.003	http://dx.doi.org/10.1016/j.clbc.2022.07.003	35915021
Association of cancer stem cell markers genetic variants with gallbladder cancer susceptibility, prognosis, and survival	Yadav, A; Gupta, A; Rastogi, N; Agrawal, S; Kumar, A; Kumar, V; Mittal, B	TUMOR BIOLOGY	2016	10.1007/s13277-015-3929-6	http://dx.doi.org/10.1007/s13277-015-3929-6	26318430
Oncogenic function of TRIM2 in pancreatic cancer by activating ROS-related NRF2/ITGB7/FAK axis	Sun, QQ; Ye, Z; Qin, Y; Fan, GX; Ji, SR; Zhuo, QF; Xu, WY; Liu, WS; Hu, QS; Liu, MQ; Zhang, Z; Xu, XW; Yu, XJ	ONCOGENE	2020	10.1038/s41388-020-01452-3	http://dx.doi.org/10.1038/s41388-020-01452-3	32929153
Comparing survival outcomes between neoadjuvant and adjuvant chemotherapy within breast cancer subtypes and stages among older women: a SEER-Medicare analysis	Zhang, HX; Barner, JC; Moczygemba, LR; Rascati, KL; Park, C; Kodali, D	BREAST CANCER	2023	10.1007/s12282-023-01441-w	http://dx.doi.org/10.1007/s12282-023-01441-w	36842097
Deficiency of gap junction composed of connexin43 contributes to oxaliplatin resistance in colon cancer cells	Su, M; Zhang, Q	ONCOLOGY LETTERS	2017	10.3892/ol.2017.6598	http://dx.doi.org/10.3892/ol.2017.6598	28927129
Oncologic outcomes of immediate breast reconstruction in young women with breast cancer receiving neoadjuvant chemotherapy	Wu, ZY; Kim, HJ; Lee, J; Chung, IY; Kim, J; Lee, SB; Son, BH; Kim, EK; Jeong, JH; Lee, HJ; Chae, EY; Jung, J; Ahn, SH; Ko, B	BREAST CANCER RESEARCH AND TREATMENT	2022	10.1007/s10549-021-06428-9	http://dx.doi.org/10.1007/s10549-021-06428-9	34718930
Peri-operative allogeneic blood transfusion is associated with poor overall survival in advanced epithelial ovarian Cancer; potential impact of patient blood management on Cancer outcomes	Connor, JP; O'Shea, A; McCool, K; Sampene, E; Barroilhet, LM	GYNECOLOGIC ONCOLOGY	2018	10.1016/j.ygyno.2018.08.040	http://dx.doi.org/10.1016/j.ygyno.2018.08.040	30201233
Racial/Ethnic Differences in Pathologic Complete Response to Neoadjuvant Chemotherapy and Survival Among Early-Stage, Erb-B2 Receptor Tyrosine Kinase 2-Low Breast Cancer Patients	Freeman, JQ; Li, JL; Omoleye, OJ	JOURNAL OF BREAST CANCER	2024	10.4048/jbc.2023.0166	http://dx.doi.org/10.4048/jbc.2023.0166	38233338
The impact of several phenotypic features at diagnosis on survival of patients with myelodysplastic syndromes	Reis-Alves, SC; Traina, F; Saad, STO; Metze, K; Lorand-Metze, I	NEOPLASMA	2010	10.4149/neo_2010_06_530	http://dx.doi.org/10.4149/neo_2010_06_530	20845991
Osteosarcoma, third level hospital experience	Bernal-Casseres, LE; Páez-Aguirre, SF	GACETA MEXICANA DE ONCOLOGIA	2012
Impact of healthcare inequities on survival in Mexican patients with metastatic renal cell carcinoma	Bourlon, MT; Remolina-Bonilla, YA; Acosta-Medina, AA; Saldivar-Oviedo, BI; Perez-Silva, A; Martínez-Ibarra, N; Castro-Alonso, FJ; Martin-Aguilar, AE; Rivera-Rivera, S; Mota-Rivero, F; Pérez-Pérez, P; Díaz-Alvarado, MG; Ruiz-Morales, JM; Campos-Gómez, S; Martinez-Cannon, BA; Lam, ET; Sobrevilla-Moreno, N	FRONTIERS IN ONCOLOGY	2023	10.3389/fonc.2023.1229016	http://dx.doi.org/10.3389/fonc.2023.1229016	38044992
SIRT6 inhibits TNF-α-induced inflammation of vascular adventitial fibroblasts through ROS and Akt signaling pathway	He, YH; Xiao, YF; Yang, XF; Li, YX; Wang, B; Yao, F; Shang, CX; Jin, Z; Wang, WR; Lin, R	EXPERIMENTAL CELL RESEARCH	2017	10.1016/j.yexcr.2017.05.001	http://dx.doi.org/10.1016/j.yexcr.2017.05.001	28477980
A prospective observational cohort study to screen major depressive disorders in geriatric oncology-Comparison of different scales	Boudin, G; Laviec, HS; Ghewy, L; Le Bon, P; Lebaube, S; Machavoine, JL; Denhaerynck, J; Morello, R; Beauplet, B	EUROPEAN JOURNAL OF CANCER CARE	2022	10.1111/ecc.13591	http://dx.doi.org/10.1111/ecc.13591	35415901
Disease-free and overall survival after neoadjuvant chemotherapy in breast cancer: breast-conserving surgery compared to mastectomy in a large single-centre cohort study	Simons, JM; Jacobs, JG; Roijers, JP; Beek, MA; Boonman-de Winter, LJM; Rijken, AM; Gobardhan, PD; Wijsman, JH; Tetteroo, E; Heijns, JB; Yick, CY; Luiten, EJT	BREAST CANCER RESEARCH AND TREATMENT	2021	10.1007/s10549-020-05966-y	http://dx.doi.org/10.1007/s10549-020-05966-y	33073303
Effect of neoadjuvant chemotherapy regimen on relapse-free survival among patients with breast cancer achieving a pathologic complete response: an early step in the de-escalation of neoadjuvant chemotherapy	Weiss, A; Bashour, SI; Hess, K; Thompson, AM; Ibrahim, NK	BREAST CANCER RESEARCH	2018	10.1186/s13058-018-0945-7	http://dx.doi.org/10.1186/s13058-018-0945-7	29661243
Robotic Surgery in Patients With Locally Advanced Cervical Cancer After Neoadjuvant Chemotherapy Survival Outcomes	Siesto, G; Romano, F; Accardi, A; Bulletti, C; Iedà, NP; Vitobello, D	INTERNATIONAL JOURNAL OF GYNECOLOGICAL CANCER	2016	10.1097/IGC.0000000000000632	http://dx.doi.org/10.1097/IGC.0000000000000632	26825842
Different prognostic factors for survival in acute and lymphomatous adult T-cell leukemia/lymphoma	Beltran, B; Quiñones, P; Morales, D; Cotrina, E; Castillo, JJ	LEUKEMIA RESEARCH	2011	10.1016/j.leukres.2010.08.006	http://dx.doi.org/10.1016/j.leukres.2010.08.006	20828817
CDCA2 protects against oxidative stress by promoting BRCA1-NRF2 signaling in hepatocellular carcinoma	Wang, SP; Cao, K; Liao, YT; Zhang, W; Zheng, JH; Li, XC; Huang, MT; Zhong, YH; Hu, X; Chen, D; Wang, YJ	ONCOGENE	2021	10.1038/s41388-021-01855-w	http://dx.doi.org/10.1038/s41388-021-01855-w	34103686
Autophagy Promotes Survival of CHP-212 Neuroblastoma Cells Treated With Casiopeinas®	Vázquez-Aguirre, A; Gutiérrez, AG; Esparza, RM; Hernández-Lemus, E; Ruiz-Azuara, L; Mejía, C	ANTICANCER RESEARCH	2019	10.21873/anticanres.13517	http://dx.doi.org/10.21873/anticanres.13517	31262895
Impact of salvage regimens on response and overall survival in acute myeloid leukemia with induction failure	Wattad, M; Weber, D; Döhner, K; Krauter, J; Gaidzik, VI; Paschka, P; Heuser, M; Thol, F; Kindler, T; Lübbert, M; Salih, HR; Kündgen, A; Horst, HA; Brossart, P; Götze, K; Nachbaur, D; Köhne, CH; Ringhoffer, M; Wulf, G; Held, G; Salwender, H; Benner, A; Ganser, A; Döhner, H; Schlenk, RF	LEUKEMIA	2017	10.1038/leu.2017.23	http://dx.doi.org/10.1038/leu.2017.23	28138160
Reactive oxygen species generation is essential for cisplatin-induced accelerated senescence in hepatocellular carcinoma	Qu, K; Lin, T; Wang, ZX; Liu, SN; Chang, HL; Xu, XS; Meng, FD; Zhou, L; Wei, JC; Tai, MH; Dong, YF; Liu, C	FRONTIERS OF MEDICINE	2014	10.1007/s11684-014-0327-1	http://dx.doi.org/10.1007/s11684-014-0327-1	24752601
Development of geriatric oncology in Latin America: A report from the Latin American Cooperative Oncology Group	de Barros, LPL; Koch, LDM; Lima, JTD; Apolinario, TL; Dettino, ALA; Petrarca, CR; Martins, JC; de Souza, PMR; Rodrigues, M; Silva, JTDE; Karnakis, T; Gil, LA Jr; Adriano, MG Jr; Honorato, M; Abalos, VR; Alvarado, OC; Navarrete, G; Rebelatto, TF; Soto-Perez-de-Celis, E	JOURNAL OF GERIATRIC ONCOLOGY	2024	10.1016/j.jgo.2023.101642	http://dx.doi.org/10.1016/j.jgo.2023.101642	37977899
GASTRIC-JUICE CEA LEVELS - IMPORTANCE OF AGE AND GASTRIC-MUCOSAL DAMAGE	FARINATI, F; CARDIN, F; COSTA, F; NITTI, D; DIMARIO, F; NACCARATO, R	EUROPEAN JOURNAL OF CANCER & CLINICAL ONCOLOGY	1986	10.1016/0277-5379(86)90122-7	http://dx.doi.org/10.1016/0277-5379(86)90122-7	3732356
The Expression of β-Microseminoprotein but Not CRISP3 Is Reduced in Ovarian Cancer and Correlates to Survival	Henriksen, R; Lundwall, Å; Udby, L; Fernlund, P	ANTICANCER RESEARCH	2012			22993349
Somatic evolution, cancer, and our inevitable decline with age: Inextricably linked	Evans, EJ; Lim, E; Marongiu, F; Chia, SB; Hill, W; Weeden, C; Pich, O; Rowan, A; Jabbar, F; Naceur-Lombardelli, C; Veeriah, R; Ghosh, M; Merrick, D; Miller, YE; Keith, R; Jamal-Hanjani, M; Swanton, C; DeGregori, JV	CANCER RESEARCH	2024	10.1158/1538-7445.AM2024-SY36-01	http://dx.doi.org/10.1158/1538-7445.AM2024-SY36-01
Long-term survival outcome of locally advanced gastric cancer patients who achieved a pathological complete response to neoadjuvant chemotherapy	Guo, FL; Xiang, XS; Huang, YH; Chen, AX; Ma, L; Zhu, X; Abdulla, Z; Jiang, WD; Li, JF; Li, GL	INTERNATIONAL JOURNAL OF CLINICAL ONCOLOGY	2023	10.1007/s10147-023-02369-z	http://dx.doi.org/10.1007/s10147-023-02369-z	37318644
Alterations of the Mdm2 C-Terminus Differentially Impact Its Function In Vivo	Pant, V; Aryal, NK; Xiong, SB; Chau, GP; Fowlkes, NW; Lozano, G	CANCER RESEARCH	2022	10.1158/0008-5472CAN-21-2381	http://dx.doi.org/10.1158/0008-5472CAN-21-2381	35078816
Adenoid cystic carcinoma of the tongue - clinicopathological study and survival analysis	Luna-Ortiz, K; Carmona-Luna, T; Cano-Valdez, AM; Mosqueda-Taylor, A; Herrera-Gómez, A; Villavicencio-Valencia, V	HEAD & NECK ONCOLOGY	2009	10.1186/1758-3284-1-15	http://dx.doi.org/10.1186/1758-3284-1-15	19480697
No influence of sarcopenia on survival of ovarian cancer patients in a prospective validation study	Ubachs, J; Koole, SN; Lahaye, M; Fabris, C; Bruijs, L; van Leeuwen, JS; Schreuder, HWR; Hermans, RH; de Hingh, IH; van der Velden, J; Arts, HJ; van Ham, M; van Dam, P; Vuylsteke, P; Bastings, J; Kruitwagen, RFPM; Lambrechts, S; Damink, SWMO; Rensen, SS; Van Gorp, T; Sonke, GS; van Driel, WJ	GYNECOLOGIC ONCOLOGY	2020	10.1016/j.ygyno.2020.09.042	http://dx.doi.org/10.1016/j.ygyno.2020.09.042	33019981
LIFETIME DOSE-RESPONSE RELATIONSHIPS FOR MAMMARY-TUMOR INDUCTION BY A SINGLE ADMINISTRATION OF N-METHYL-N-NITROSOUREA	MCCORMICK, DL; ADAMOWSKI, CB; FIKS, A; MOON, RC	CANCER RESEARCH	1981			7214338
Is Optimal Cytoreduction Post Neoadjuvant Chemotherapy the Only Prognostic Factor in Advanced Ovarian Cancer?	Dhiman, P; Bapsy, PP; Patil, CN; Raghupathi, R	SOUTH ASIAN JOURNAL OF CANCER	2022	10.1055/s-0042-1754441	http://dx.doi.org/10.1055/s-0042-1754441	36588609
Incidence and clinical outcome of primary carcinomas of the major salivary glands: 10-year data from a population-based state cancer registry in Germany	Nachtsheim, L; Mayer, M; Meyer, MF; Oesterling, F; Kajueter, H; Arolt, C; Quaas, A; Klussmann, JP; Wolber, P	JOURNAL OF CANCER RESEARCH AND CLINICAL ONCOLOGY	2023	10.1007/s00432-022-04278-6	http://dx.doi.org/10.1007/s00432-022-04278-6	35994118
Prognostic factors for survival in advanced thymomas: The role of the number of involved structures	Chiappetta, M; Aprile, V; Lococo, F; Zanfrini, E; Nachira, D; Meacci, E; Korasidis, S; Ambrogi, M; Lucchi, M; Margaritora, S	JOURNAL OF SURGICAL ONCOLOGY	2021	10.1002/jso.26593	http://dx.doi.org/10.1002/jso.26593	34252198
Radical Treatment of Rectal Cancer in Elderly Is Feasible than Feared: Results from a Tertiary Care Centre	Muralee, M; Singh, R; Mathew, AP; Cherian, K; Chandramohan, K; Augustine, P; Roshni, S; Ahamed, I	INDIAN JOURNAL OF SURGICAL ONCOLOGY	2017	10.1007/s13193-017-0659-9	http://dx.doi.org/10.1007/s13193-017-0659-9	29203977
Overall Survival in Patients With Metastatic Lung Adenocarcinoma Treated at Instituto Oncologico Nacional. Panama	Castillo-Fernandez, OO; Guardia, M; Lim, M; Montano, L; Lopez, R	JOURNAL OF THORACIC ONCOLOGY	2016	10.1016/j.jtho.2016.08.050	http://dx.doi.org/10.1016/j.jtho.2016.08.050
Diet and lifestyle factors interact with MAPK genes to influence survival: the Breast Cancer Health Disparities Study	Slattery, ML; Hines, LH; Lundgreen, A; Baumgartner, KB; Wolff, RK; Stern, MC; John, EM	CANCER CAUSES & CONTROL	2014	10.1007/s10552-014-0426-y	http://dx.doi.org/10.1007/s10552-014-0426-y	24993294
Advanced glycation endproducts produced by in vitro glycation of type I collagen modulate the functional and secretory behavior of dorsal root ganglion cells cultivated in two-dimensional system	Bufalo, MC; Almeida, ME; Franca, IA; Zambelli, VO; Sant'anna, MBM; Kimura, LF; Giardini, AC; Cury, Y; Sampaio, SC	EXPERIMENTAL CELL RESEARCH	2019	10.1016/j.yexcr.2019.06.020	http://dx.doi.org/10.1016/j.yexcr.2019.06.020	31255600
Impact of supradiaphragmatic lymphadenectomy on the survival of patients in stage IVB ovarian cancer with thoracic lymph node metastasis	Park, SJ; Na, KJ; Lee, MR; Park, IK; Chung, HH; Kang, CH; Kim, JW; Park, NH; Kim, YT; Song, YS; Park, S; Kim, HS	FRONTIERS IN ONCOLOGY	2023	10.3389/fonc.2023.1203127	http://dx.doi.org/10.3389/fonc.2023.1203127	37637060
Downstaging and survival after Neoadjuvant chemotherapy for bladder cancer in Norway; a population-based study	Moller, CT; Stoer, NC; Blindheim, A; Berge, V; Tafjord, G; Fossa, SD; Andreassen, BK	BMC CANCER	2022	10.1186/s12885-022-10394-w	http://dx.doi.org/10.1186/s12885-022-10394-w	36510166
MHY446 induces apoptosis via reactive oxygen species-mediated endoplasmic reticulum stress in HCT116 human colorectal cancer cells	Ahn, YR; Jang, JY; Kang, YJ; Oh, HJ; Kang, MK; Yoon, D; Kim, HS; Moon, HR; Chung, HY; Kim, ND	JOURNAL OF CHEMOTHERAPY	2023	10.1080/1120009X.2023.2286757	http://dx.doi.org/10.1080/1120009X.2023.2286757	38054850
Long-Term Cardiac Safety and Survival Outcomes of Neoadjuvant Pegylated Liposomal Doxorubicin in Elderly Patients or Prone to Cardiotoxicity and Triple Negative Breast Cancer. Final Results of the Multicentre Phase II CAPRICE Study	Gil-Gil, MJ; Bellet, M; Bergamino, M; Morales, S; Barnadas, A; Manso, L; Saura, C; Fernández-Ortega, A; Garcia-Martinez, E; Martinez-Jañez, N; Melé, M; Villagrasa, P; Celiz, P; Martin, XP; Ciruelos, E; Pernas, S	FRONTIERS IN ONCOLOGY	2021	10.3389/fonc.2021.645026	http://dx.doi.org/10.3389/fonc.2021.645026	34307126
Novel renal medullary carcinoma cell lines, UOK353 and UOK360, provide preclinical tools to identify new therapeutic treatments	Wei, D; Yang, YF; Ricketts, CJ; Vocke, CD; Ball, MW; Sourbier, C; Wangsa, D; Wangsa, D; Guha, R; Zhang, XH; Wilson, K; Chen, L; Meltzer, PS; Ried, T; Thomas, CJ; Merino, MJ; Linehan, WM	GENES CHROMOSOMES & CANCER	2020	10.1002/gcc.22847	http://dx.doi.org/10.1002/gcc.22847	32259323
Ibero-American Expert Consensus on Squamous Cell Carcinoma of the Head and Neck Treatment in Patients Unable to Receive Cisplatin: Recommendations for Clinical Practice	Falco, A; de Oliveira, TB; Cacicedo, J; Ospina, AV; Ticona, MA; Galindo, H; Pereira, MD; Aguilar-Ponce, JL; Rueda-Domínguez, A; Soria, T; Taberna, M; Iglesias, L; Sowley, T; Mesía, R	CANCER MANAGEMENT AND RESEARCH	2021	10.2147/CMAR.S322411	http://dx.doi.org/10.2147/CMAR.S322411	34471383
Effect of Neoadjuvant Concurrent Chemoradiation on Operability and Survival in Locally Advanced Inoperable Breast Cancer	Iyer, P; Krishnamurthy, A; Velusamy, S; Sundersingh, S; Rajaram, S; Balasubramanian, A; Radhakrishnan, V	INTERNATIONAL JOURNAL OF RADIATION ONCOLOGY BIOLOGY PHYSICS	2024	10.1016/j.ijrobp.2023.11.042	http://dx.doi.org/10.1016/j.ijrobp.2023.11.042	38036271
Analysis of overall survival from a phase III study of ixabepilone plus capecitabine versus capecitabine in patients with MBC resistant to anthracyclines and taxanes	Hortobagyi, GN; Gomez, HL; Li, RK; Chung, HC; Fein, LE; Chan, VF; Jassem, J; Lerzo, GL; Pivot, XB; de Mendoza, FH; Xu, BH; Vahdat, L; Peck, R; Mukhopadhyay, P; Roché, HH	BREAST CANCER RESEARCH AND TREATMENT	2010	10.1007/s10549-010-0901-4	http://dx.doi.org/10.1007/s10549-010-0901-4	20454927
Long-term survival of a randomized phase III trial of head and neck cancer patients receiving concurrent chemoradiation therapy with or without low-level laser therapy (LLLT) to prevent oral mucositis	Antunes, HS; Herchenhorn, D; Small, IA; Araújo, CMM; Viégas, CMP; Ramos, GD; Dias, FL; Ferreira, CG	ORAL ONCOLOGY	2017	10.1016/j.oraloncology.2017.05.018	http://dx.doi.org/10.1016/j.oraloncology.2017.05.018	28688677
SMAD4 Gene Mutation Renders Pancreatic Cancer Resistance to Radiotherapy through Promotion of Autophagy	Wang, F; Xia, XJ; Yang, CY; Shen, JL; Mai, JH; Kim, HC; Kirui, D; Kang, Y; Fleming, JB; Koay, EJ; Mitra, S; Ferrari, M; Shen, HF	CLINICAL CANCER RESEARCH	2018	10.1158/1078-0432.CCR-17-3435	http://dx.doi.org/10.1158/1078-0432.CCR-17-3435	29602802
Overall Survival Following Neoadjuvant Chemotherapy vs Primary Cytoreductive Surgery in Women With Epithelial Ovarian Cancer Analysis of the National Cancer Database	Rauh-Hain, JA; Melamed, A; Wright, A; Gockley, A; Clemmer, JT; Schorge, JO; del Carmen, MG; Keating, NL	JAMA ONCOLOGY	2017	10.1001/jamaoncol.2016.4411	http://dx.doi.org/10.1001/jamaoncol.2016.4411	27892998
MGMT Methylation and Differential Survival Impact by Sex in Glioblastoma	Barnett, AE; Ozair, A; Bamashmos, AS; Li, H; Bosler, DS; Yeaney, G; Ali, A; Peereboom, DM; Lathia, JD; Ahluwalia, MS	CANCERS	2024	10.3390/cancers16071374	http://dx.doi.org/10.3390/cancers16071374	38611052
Pathological Response and Survival in Triple-Negative Breast Cancer Following Neoadjuvant Carboplatin plus Docetaxel	Sharma, P; López-Tarruella, S; García-Saenz, JA; Khan, QJ; Gómez, HL; Prat, A; Moreno, F; Jerez-Gilarranz, Y; Barnadas, A; Picornell, AC; del Monte-Millán, M; González-Rivera, M; Massarrah, T; Pelaez-Lorenzo, B; Palomero, MI; del Val, RG; Cortés, J; Fuentes-Rivera, H; Morales, DB; Márquez-Rodas, I; Perou, CM; Lehn, C; Wang, YY; Klemp, JR; Mammen, JV; Wagner, JL; Amin, AL; O'Dea, AP; Heldstab, J; …	CLINICAL CANCER RESEARCH	2018	10.1158/1078-0432.CCR-18-0585	http://dx.doi.org/10.1158/1078-0432.CCR-18-0585	30061361
Neoadjuvant chemotherapy improves overall survival in resectable colorectal liver metastases patients with high clinical risk scores-- A retrospective, propensity score matching analysis	Chen, FL; Wang, YY; Liu, W; Xing, BC	FRONTIERS IN ONCOLOGY	2022	10.3389/fonc.2022.973418	http://dx.doi.org/10.3389/fonc.2022.973418	36132151
Expression of the macrophage antigen CD163 in rectal cancer cells is associated with early local recurrence and reduced survival time	Shabo, I; Olsson, H; Sun, XF; Svanvik, J	INTERNATIONAL JOURNAL OF CANCER	2009	10.1002/ijc.24506	http://dx.doi.org/10.1002/ijc.24506	19582880
Genetic Determinants of 1,3-Butadiene Metabolism and Detoxification in Three Populations of Smokers with Different Risks of Lung Cancer	Boldry, EJ; Patel, YM; Kotapati, S; Esades, A; Park, SL; Tiirikainen, M; Stram, DO; Le Marchand, L; Tretyakova, N	CANCER EPIDEMIOLOGY BIOMARKERS & PREVENTION	2017	10.1158/1055-9965.EPI-16-0838	http://dx.doi.org/10.1158/1055-9965.EPI-16-0838	28292921
Allele frequency deviation (AFD) as a new prognostic model to predict overall survival in lung adenocarcinoma (LUAD)	Al-Dherasi, A; Liao, YW; Al-Mosaib, S; Hua, RL; Wang, YC; Yu, Y; Zhang, Y; Zhang, XH; Jalayta, R; Mousa, H; Al-Danakh, A; Alnadari, F; Almoiliqy, M; Baldi, S; Shi, LM; Lv, DK; Li, ZG; Liu, QT	CANCER CELL INTERNATIONAL	2021	10.1186/s12935-021-02127-z	http://dx.doi.org/10.1186/s12935-021-02127-z	34446004
Survival and prognostic factors in non-small cell lung cancer patients with mutation of the EGFR gene treated with tyrosine kinase inhibitors in a peruvian hospital	Gómez, XE; Soto, A; Gómez, MA	AMERICAN JOURNAL OF CANCER RESEARCH	2019			31218108
Eight-Signature Classifier for Prediction of Nasopharnyngeal Carcinoma Survival	Wang, HY; Sun, BY; Zhu, ZH; Chang, ET; To, KF; Hwang, JSG; Jiang, H; Kam, MKM; Chen, G; Cheah, SL; Lee, M; Liu, ZW; Chen, J; Zhang, JX; Zhang, HZ; He, JH; Chen, FL; Zhu, XD; Huang, MY; Liao, DZ; Fu, J; Shao, Q; Cai, MB; Du, ZM; Yan, LX; Hu, CF; Ng, HK; Wee, JTS; Qian, CN; Liu, Q; Ernberg, I; Ye, WM; Adami, HO; Chan, AT; Zeng, YX; Shao, JY	JOURNAL OF CLINICAL ONCOLOGY	2011	10.1200/JCO.2010.33.7741	http://dx.doi.org/10.1200/JCO.2010.33.7741	22025164
The effect of obesity on pathological complete response and survival in breast cancer patients receiving uncapped doses of neoadjuvant anthracycline-taxane-based chemotherapy	Farr, A; Stolz, M; Baumann, L; Bago-Horvath, Z; Oppolzer, E; Pfeiler, G; Seifert, M; Singer, CF	BREAST	2017	10.1016/j.breast.2017.04.001	http://dx.doi.org/10.1016/j.breast.2017.04.001	28395233
TWEEN-80 ALTERS NATURAL-RESISTANCE OF SARCOMA-180 TO BOUVARDIN (NSC-259968)	MENON, R; CHITNIS, M; ADWANKAR, M; BASRUR, V; AMONKAR, A	TUMORI JOURNAL	1984	10.1177/030089168407000104	http://dx.doi.org/10.1177/030089168407000104	6710606
The effects of cystine and theanine mixture on the chronic survival rate and tumor incidence of rats after total body X-ray irradiation	Matsuu-Matsuyama, M; Shichijo, K; Tsuchiya, T; Nakashima, M	JOURNAL OF RADIATION RESEARCH	2023	10.1093/jrr/rrad047	http://dx.doi.org/10.1093/jrr/rrad047	37336495
Risk factors for septic adverse events and their impact on survival in advanced ovarian cancer patients treated with neoadjuvant chemotherapy and interval debulking surgery	Son, JH; Lee, JH; Jung, JA; Kong, TW; Paek, J; Chang, SJ; Ryu, HS	GYNECOLOGIC ONCOLOGY	2018	10.1016/j.ygyno.2018.08.009	http://dx.doi.org/10.1016/j.ygyno.2018.08.009	30122310
Eukaryotic translation initiation factor 5A2 regulates the migration and invasion of hepatocellular carcinoma cells via pathways involving reactive oxygen species	Liu, RR; Lv, YS; Tang, YX; Wang, YF; Chen, XL; Zheng, XX; Xie, SZ; Cai, Y; Yu, J; Zhang, XN	ONCOTARGET	2016	10.18632/oncotarget.8324	http://dx.doi.org/10.18632/oncotarget.8324	27028999
The influence of genetic ancestry and ethnicity on breast cancer survival associated with genetic variation in the TGF-β-signaling pathway: The Breast Cancer Health Disparities Study	Slattery, ML; Lundgreen, A; Stern, MC; Hines, L; Wolff, RK; Giuliano, AR; Baumgartner, KB; John, EM	CANCER CAUSES & CONTROL	2014	10.1007/s10552-013-0331-9	http://dx.doi.org/10.1007/s10552-013-0331-9	24337772
Sentinel Lymph Node Biopsy After Neoadjuvant Chemotherapy in cN0 Breast Cancer: Impact of HER2-Positive Status on Survival	Alors-Ruiz, J; Sanz-Viedma, S; Fernandez-Garcia, FJ; Sendra-Portero, F	EUROPEAN JOURNAL OF BREAST HEALTH	2024	10.4274/ejbh.galenos.2024.2023-11-3	http://dx.doi.org/10.4274/ejbh.galenos.2024.2023-11-3	38571688
Adrenocortical carcinoma: Presentation and outcomes at an oncological institute	Mayaa, LFF; Clavijoa, AMG; Madero, AI; Cuellara, AAC; Dueñas, JAC	REVISTA COLOMBIANA DE CANCEROLOGIA	2021	10.35509/01239015.108	http://dx.doi.org/10.35509/01239015.108
Upgraded nomograms for the prediction of complications and survival in patients with colorectal liver metastases treated with neoadjuvant chemotherapy followed by hepatic resection	Chen, QC; Mao, R; Zhao, JJ; Bi, XY; Li, ZY; Huang, Z; Zhang, YF; Zhou, JG; Zhao, H; Cai, JQ	ANNALS OF TRANSLATIONAL MEDICINE	2021	10.21037/atm-20-3973	http://dx.doi.org/10.21037/atm-20-3973	33708892
Neoadjuvant Chemotherapy and Endocrine Therapy for Older Patients with Estrogen Receptor Positive Breast Cancer: Comparison of Approaches	Miller, KN; Thomas, SM; Record, SM; Rosenberger, LH; DiNome, ML; DiLalla, G; Force, JM; Hwang, ES; Plichta, JK	ANNALS OF SURGICAL ONCOLOGY	2023	10.1245/s10434-023-13880-y	http://dx.doi.org/10.1245/s10434-023-13880-y	37466869
Inguinal lymph node density as a powerful predictor of cancer specific survival in patients with node-positive penile cancer	Chavarriaga, J; Camacho, D; Suso-Palau, D; Godoy, F; Cabrera, M; Forero, J; López-de-Mesa, B; Varela, R	UROLOGIC ONCOLOGY-SEMINARS AND ORIGINAL INVESTIGATIONS	2021	10.1016/j.urolonc.2021.07.017	http://dx.doi.org/10.1016/j.urolonc.2021.07.017	34400069
Prognosis of Signet Ring Cell Carcinoma of the Colon and Rectum and their Distinction of Mucinous Adenocarcinoma with Signet Ring Cells. A Comparative Study	Pozos-Ochoa, LI; Lino-Silva, LS; León-Takahashi, AM; Salcedo-Hernández, RA	PATHOLOGY & ONCOLOGY RESEARCH	2018	10.1007/s12253-017-0283-6	http://dx.doi.org/10.1007/s12253-017-0283-6	28785968
Prognostic factors for survival in patients with metastatic skin melanoma, receiving first- line treatment with anti-PD-1 or anti-PD-1 and anti-CTLA-4 immunotherapy regimen at the Instituto Nacional de Cancerolog?a (Bogot?, Colombia)	Zuluaga-Liberato, AM; Bonilla-González, CE; Contreras-Mejía, F; Carreño-Dueñas, JA	REVISTA COLOMBIANA DE CANCEROLOGIA	2023	10.35509/01239015.903	http://dx.doi.org/10.35509/01239015.903
Analysis of clinical effects of neoadjuvant chemotherapy in advanced epithelial ovarian cancer	Jiang, YH; He, WF; Yang, H; Su, ZW; Sun, LX	JOURNAL OF BUON	2018			30003748
Improved survival in MDS patients receiving iron chelation therapy - A matched pair analysis of 188 patients from the Dusseldorf MDS registry	Neukirchen, J; Fox, F; Kündgen, A; Nachtkamp, K; Strupp, C; Haas, R; Germing, U; Gattermann, N	LEUKEMIA RESEARCH	2012	10.1016/j.leukres.2012.04.006	http://dx.doi.org/10.1016/j.leukres.2012.04.006	22564985
Collateral damage: Molecular aging and p16INK4a senescence protein in testicular cancer survivors treated with chemotherapy.	Bourlon, MT; Velazquez, HE; Bello, LAO; Hinojosa, J; Rios-Corzo, R; Lima, G; Llorente, L; Atisha-Fregoso, Y	JOURNAL OF CLINICAL ONCOLOGY	2018	10.1200/JCO.2018.36.6_suppl.548	http://dx.doi.org/10.1200/JCO.2018.36.6_suppl.548
Accuracy of models to prognosticate survival after surgery for pancreatic cancer in the era of neoadjuvant therapy	Marcinak, CT; Parker, WF; Parikh, AA; Datta, J; Maithel, SK; Kooby, DA; Burkard, ME; Kim, HJ; LeCompte, MT; Afshar, M; Churpek, MM; Zafar, SN	JOURNAL OF SURGICAL ONCOLOGY	2023	10.1002/jso.27287	http://dx.doi.org/10.1002/jso.27287	37073788
Does the administration of preoperative pembrolizumab lead to sustained remission post-cystectomy? First survival outcomes from the PURE-01 study	Bandini, M; Gibb, EA; Gallina, A; Raggi, D; Marandino, L; Bianchi, M; Ross, JS; Colecchia, M; Gandaglia, G; Fossati, N; Pederzoli, F; Lucianò, R; Colombo, R; Salonia, A; Briganti, A; Montorsi, F; Necchi, A	ANNALS OF ONCOLOGY	2020	10.1016/j.annonc.2020.09.011	http://dx.doi.org/10.1016/j.annonc.2020.09.011	32979511
Contribution of reactive oxygen species to the anticancer activity of aminoalkanol derivatives of xanthone	Sypniewski, D; Szkaradek, N; Loch, T; Waszkielewicz, AM; Gunia-Krzyzak, A; Matczynska, D; Soltysik, D; Marona, H; Bednarek, I	INVESTIGATIONAL NEW DRUGS	2018	10.1007/s10637-017-0537-x	http://dx.doi.org/10.1007/s10637-017-0537-x	29116476
ENHANCED ANTITUMOR EFFECT OF 5'-DEOXY-5-FLUOROURIDINE BY ORAL-ADMINISTRATION WITH L-CYSTEINE	IIGO, M; NAKAJIMA, Y; ARAKI, E; HOSHI, A	JAPANESE JOURNAL OF CANCER RESEARCH	1989	10.1111/j.1349-7006.1989.tb02287.x	http://dx.doi.org/10.1111/j.1349-7006.1989.tb02287.x	2524459
Unknown Case: Middle-aged Woman With a Large Partially Calcified Breast Mass	Espinoza, JLH; Guelfguat, M	JOURNAL OF BREAST IMAGING	2023	10.1093/jbi/wbac073	http://dx.doi.org/10.1093/jbi/wbac073	38416965
The effect of neoadjuvant chemotherapy on physical fitness and survival in patients undergoing oesophagogastric cancer surgery	Jack, S; West, MA; Raw, D; Marwood, S; Ambler, G; Cope, TM; Shrotri, M; Sturgess, RP; Calverley, PMA; Ottensmeier, CH; Grocott, MPW	EJSO	2014	10.1016/j.ejso.2014.03.010	http://dx.doi.org/10.1016/j.ejso.2014.03.010	24731268
Upfront debulking surgery or delayed surgery after neoadjuvant chemotherapy for advanced-stage epithelial ovarian cancer: Comparison of survival from a noncancer center in India	Shekhar, S; Singh, P; Vishnoi, JR; Goel, S; Pareek, P; Sharma, C; Goyal, M; Yadav, G; Jhirwal, M; Soni, S; Misra, S	INDIAN JOURNAL OF CANCER	2024	10.4103/ijc.IJC_1146_20	http://dx.doi.org/10.4103/ijc.IJC_1146_20	38090972
Treatment of Metastatic Castration-resistant Prostate Cancer Patients With Abiraterone Acetate and Prednisone and Corresponding Survival Prognostic Factors	Romero, MEJ; Gallego, MC; Serrato, JCN; Hurtado, MAS; Santotoribio, JD	ANTICANCER RESEARCH	2021	10.21873/anticanres.15192	http://dx.doi.org/10.21873/anticanres.15192	34281859
Expression of Rac1b stimulates NF-κB-mediated cell survival and G1/S progression	Matos, P; Jordan, P	EXPERIMENTAL CELL RESEARCH	2005	10.1016/j.yexcr.2004.12.029	http://dx.doi.org/10.1016/j.yexcr.2004.12.029	15817154
Role of Genetic Ancestry in 1,002 Brazilian Colorectal Cancer Patients From Barretos Cancer Hospital	Duraes, RO; Berardinelli, GN; da Costa, AM; Scapulatempo-Neto, C; Pereira, R; Oliveira, MA; Guimaraes, DP; Reis, RM	FRONTIERS IN ONCOLOGY	2020	10.3389/fonc.2020.00145	http://dx.doi.org/10.3389/fonc.2020.00145	32195168
SPARCL1 Expression Increases With Preoperative Radiation Therapy and Predicts Better Survival in Rectal Cancer Patients	Kotti, A; Holmqvist, A; Albertsson, M; Sun, XF	INTERNATIONAL JOURNAL OF RADIATION ONCOLOGY BIOLOGY PHYSICS	2014	10.1016/j.ijrobp.2013.12.041	http://dx.doi.org/10.1016/j.ijrobp.2013.12.041	24661672
Characteristics Contributing to Survival Differences Between Black and White Patients Following Cystectomy	Rosenzweig, SJ; Ranti, D; Mehrazin, R; Sfakianos, JP; Wiklund, PN; Waingankar, N	UROLOGIC ONCOLOGY-SEMINARS AND ORIGINAL INVESTIGATIONS	2023	10.1016/j.urolonc.2023.01.013	http://dx.doi.org/10.1016/j.urolonc.2023.01.013	36764890
Long-term survival in patients with non-small cell lung cancer and synchronous brain metastasis treated with whole-brain radiotherapy and thoracic chemoradiation	Arrieta, O; Villarreal-Garza, C; Zamora, J; Blake-Cerda, M; de la Mata, MD; Zavala, DG; Muñiz-Hernández, S; de la Garza, J	RADIATION ONCOLOGY	2011	10.1186/1748-717X-6-166	http://dx.doi.org/10.1186/1748-717X-6-166	22118497
Pathologic complete response and survival after neoadjuvant chemotherapy in cT1-T2/N0 HER2+ breast cancer	An, SJ; Duchesneau, ED; Strassle, PD; Reeder-Hayes, K; Gallagher, KK; Ollila, DW; Downs-Canner, SM; Spanheimer, PM	NPJ BREAST CANCER	2022	10.1038/s41523-022-00433-x	http://dx.doi.org/10.1038/s41523-022-00433-x	35552411
Expression of YY1 in pro-B and T phenotypes correlation with poor survival in pediatric acute lymphoblastic leukemia	Antonio-Andres, G; Jiménez-Hernandez, E; Estrada-Abreo, LA; Garfias-Gómez, Y; Patino-Lopez, G; Juarez-Mendez, S; Huerta-Yepez, S	PEDIATRIC HEMATOLOGY AND ONCOLOGY	2021	10.1080/08880018.2020.1871139	http://dx.doi.org/10.1080/08880018.2020.1871139	33900899
Fentanyl induces autophagy via activation of the ROS/MAPK pathway and reduces the sensitivity of cisplatin in lung cancer cells	Yao, JQ; Ma, C; Gao, W; Liang, JX; Liu, C; Yang, HF; Yan, Q; Wen, QP	ONCOLOGY REPORTS	2016	10.3892/or.2016.5183	http://dx.doi.org/10.3892/or.2016.5183	27779694
A lower cut-off for lymph node harvest predicts for poorer overall survival after rectal surgery post neoadjuvant chemoradiotherapy	Yeo, CS; Syn, N; Liu, HM; Fong, SS	WORLD JOURNAL OF SURGICAL ONCOLOGY	2020	10.1186/s12957-020-01833-8	http://dx.doi.org/10.1186/s12957-020-01833-8	32197615
ROS accumulation by PEITC selectively kills ovarian cancer cells via UPR-mediated apoptosis	Hong, YH; Uddin, MH; Jo, U; Kim, B; Song, J; Suh, DH; Kim, HS; Song, YS	FRONTIERS IN ONCOLOGY	2015	10.3389/fonc.2015.00167	http://dx.doi.org/10.3389/fonc.2015.00167	26284193
Low calpain-9 is associated with adverse disease-specific survival following endocrine therapy in breast cancer	Davis, J; Martin, SG; Patel, PM; Green, AR; Rakha, EA; Ellis, IO; Storr, SJ	BMC CANCER	2014	10.1186/1471-2407-14-995	http://dx.doi.org/10.1186/1471-2407-14-995	25539577
SLC25A17 inhibits autophagy to promote triple-negative breast cancer tumorigenesis by ROS-mediated JAK2/STAT3 signaling pathway	Zhou, HT; Li, JH; He, Y; Xia, XH; Liu, JX; Xiong, HH	CANCER CELL INTERNATIONAL	2024	10.1186/s12935-024-03270-z	http://dx.doi.org/10.1186/s12935-024-03270-z	38402166
Final results of a phase 3 study of trebananib plus weekly paclitaxel in recurrent ovarian cancer (TRINOVA-1): Long-term survival, impact of ascites, and progression-free survival-2	Monk, BJ; Poveda, A; Vergote, I; Raspagliesi, F; Fujiwara, K; Bae, DS; Oaknin, A; Ray-Coquard, I; Provencher, DM; Karlan, BY; Lhommé, C; Richardson, G; Rincón, DG; Coleman, RL; Marth, C; Brize, A; Fabbro, M; Redondo, A; Bamias, A; Ma, HJ; Vogl, FD; Bach, BA; Oza, AM	GYNECOLOGIC ONCOLOGY	2016	10.1016/j.ygyno.2016.07.112	http://dx.doi.org/10.1016/j.ygyno.2016.07.112	27546885
Associations with growth factor genes (FGF1, FGF2, PDGFB, FGFR2, NRG2, EGF, ERBB2) with breast cancer risk and survival: the Breast Cancer Health Disparities Study	Slattery, ML; John, EM; Stern, MC; Herrick, J; Lundgreen, A; Giuliano, AR; Hines, L; Baumgartner, KB; Torres-Mejia, G; Wolff, RK	BREAST CANCER RESEARCH AND TREATMENT	2013	10.1007/s10549-013-2644-5	http://dx.doi.org/10.1007/s10549-013-2644-5	23912956
Identification of a Biomarker Combination for Survival Stratification in pStage II/III Gastric Cancer after Curative Resection	Hashimoto, I; Kimura, Y; Oue, N; Hiroshima, Y; Aoyama, T; Rino, Y; Yokose, T; Yasui, W; Miyagi, Y; Oshima, T	CANCERS	2022	10.3390/cancers14184427	http://dx.doi.org/10.3390/cancers14184427	36139587
Metformin-induced apoptosis facilitates degradation of the cellular caspase 8 (FLICE)-like inhibitory protein through a caspase-dependent pathway in human renal cell carcinoma A498 cells	Jang, JH; Song, IH; Sung, EG; Lee, TJ; Kim, JY	ONCOLOGY LETTERS	2018	10.3892/ol.2018.8832	http://dx.doi.org/10.3892/ol.2018.8832	30008897
Sinusoidal Obstruction Syndrome during Treatment for Wilms' Tumor: A Life-threatening Complication	Totadri, S; Trehan, A; Bansal, D; Jain, R	INDIAN JOURNAL OF MEDICAL AND PAEDIATRIC ONCOLOGY	2017	10.4103/ijmpo.ijmpo_188_16	http://dx.doi.org/10.4103/ijmpo.ijmpo_188_16	29333010
Consolidative stereotactic ablative radiotherapy (SABR) to intrapulmonary lesions is associated with prolonged progression-free survival and overall survival in oligometastatic NSCLC patients: A prospective phase 2 study	Blake-Cerda, M; Lozano-Ruíz, F; Maldonado-Magos, F; de la Mata-Moya, D; Díaz-García, D; Lara-Mejía, L; Zatarain-Barrón, ZL; Cuevas-Góngora, MF; Barron-Barron, F; Corona-Cruz, JF; Cabrera-Miranda, L; Arroyo-Hernández, M; Gerson, R; Arrieta, O	LUNG CANCER	2021	10.1016/j.lungcan.2020.12.029	http://dx.doi.org/10.1016/j.lungcan.2020.12.029	33385737
Prognostic Factors, Response to Treatment, and Survival in Patients With Chronic Myeloid Leukemia in Blast Phase: A Single-Institution Survey	Pérez-Jacobo, F; Tuna-Aguilar, E; Demichelis-Gómez, R; Crespo-Solís, E; Valencia-Rocha, U; Aguayo, A; López-Karpovitch, X	CLINICAL LYMPHOMA MYELOMA & LEUKEMIA	2015	10.1016/j.clml.2015.09.007	http://dx.doi.org/10.1016/j.clml.2015.09.007	26500135
Senescence-Associated Secretory Phenotype Determines Survival and Therapeutic Response in Cervical Cancer	Purohit, S; Zhi, WB; Ferris, DG; Alverez, M; Tran, LKH; Tran, PMH; Dun, B; Hopkins, D; dos Santos, B; Ghamande, S; She, JX	CANCERS	2020	10.3390/cancers12102899	http://dx.doi.org/10.3390/cancers12102899	33050319
Neoadjuvant Chemotherapy, Carboplatin, and Paclitaxel in Pregnancy of a 22-Year Old with Stage IIA2 Cervical Cancer	Nurseta, T; Wardhana, AP; Nooryanto, M	CURRENT CANCER THERAPY REVIEWS	2022	10.2174/1573394718666220513115452	http://dx.doi.org/10.2174/1573394718666220513115452
Delaying Radical Cystectomy After Neoadjuvant Chemotherapy for Muscle-invasive Bladder Cancer is Associated with Adverse Survival Outcomes	Boeri, L; Soligo, M; Frank, I; Boorjian, SA; Thompson, RH; Tollefson, M; Quevedo, FJ; Cheville, JC; Karnes, RJ	EUROPEAN UROLOGY ONCOLOGY	2019	10.1016/j.euo.2018.09.004	http://dx.doi.org/10.1016/j.euo.2018.09.004	31277775
Survival outcome and perioperative complication related to neoadjuvant chemotherapy with carboplatin and paclitaxel for advanced ovarian cancer: A systematic review and meta-analysis	Machida, H; Tokunaga, H; Matsuo, K; Matsumura, N; Kobayashi, Y; Tabata, T; Kaneuchi, M; Nagase, S; Mikami, M	EJSO	2020	10.1016/j.ejso.2019.11.520	http://dx.doi.org/10.1016/j.ejso.2019.11.520	31818526
Correlation of reversion-inducing cysteine-rich protein with kazal motifs (RECK) and extracellular matrix metalloproteinase inducer (EMMPRIN), with MMP-2, MMP-9, and survival in colorectal cancer	van der Jagt, MFP; Sweep, FCGJ; Waas, ET; Hendriks, T; Ruers, TJM; Merry, AHH; Wobbes, T; Span, PN	CANCER LETTERS	2006	10.1016/j.canlet.2005.06.009	http://dx.doi.org/10.1016/j.canlet.2005.06.009	16046057
Bromelain and N-acetylcysteine inhibit proliferation and survival of gastrointestinal cancer cells in vitro: significance of combination therapy	Amini, A; Masoumi-Moghaddam, S; Ehteda, A; Morris, DL	JOURNAL OF EXPERIMENTAL & CLINICAL CANCER RESEARCH	2014	10.1186/s13046-014-0092-7	http://dx.doi.org/10.1186/s13046-014-0092-7	25425315
Complete cytoreduction after five or more cycles of neo-adjuvant chemotherapy confers a survival benefit in advanced ovarian cancer	Phillips, A; Sundar, S; Singh, K; Nevin, J; Elattar, A; Kehoe, S; Balega, J	EJSO	2018	10.1016/j.ejso.2018.01.097	http://dx.doi.org/10.1016/j.ejso.2018.01.097	29426779
The impact of the neutrophil: lymphocyte ratio in response and survival of patients with de novo diffuse large B-cell lymphoma	Beltrán, BE; Paredes, S; Cotrina, E; Sotomayor, EM; Castillo, JJ	LEUKEMIA RESEARCH	2018	10.1016/j.leukres.2018.02.011	http://dx.doi.org/10.1016/j.leukres.2018.02.011	29477024
Association Between Perioperative Chemotherapy and Survival in Men Undergoing Radical Resection for Primary Urethral Urothelial Carcinoma: An Analysis of the National Cancer Database	Celtik, K; Lim, K; Dursun, F; Xu, JQ; Klaassen, Z; Zhang, J; Efstathiou, E; Sonpavde, G; Wallis, C; Satkunasivam, R	CLINICAL GENITOURINARY CANCER	2022	10.1016/j.clgc.2022.01.011	http://dx.doi.org/10.1016/j.clgc.2022.01.011	35181268
The upregulation of heat shock protein 70 expression in areca quid chewing-associated oral squamous cell carcinomas	Lee, SS; Tsai, CH; Ho, YC; Chang, YC	ORAL ONCOLOGY	2008	10.1016/j.oraloncology.2007.11.004	http://dx.doi.org/10.1016/j.oraloncology.2007.11.004	18234541
Análisis del comportamiento clínico-patológico del cáncer de mama mucinoso: primer estudio multicéntrico en México. Revisión a 10 años	Hernández, MEL; Cuamani-Mitznahuatl, G; Muñoz, CAN; Hernández, DM; Campos, JP; Noboa, IEM; Vázquez-Romo, R	REVISTA DE SENOLOGIA Y PATOLOGIA MAMARIA	2021	10.1016/j.senol.2020.06.001	http://dx.doi.org/10.1016/j.senol.2020.06.001
Axitinib induces senescence- associated cell death and necrosis in glioma cell lines: The proteasome inhibitor, bortezomib, potentiates axitinib- induced cytotoxicity in a p21(Waf/Cip1) dependent manner	Morelli, MB; Amantini, C; Nabissi, M; Cardinali, C; Santoni, M; Bernardini, G; Santoni, A; Santoni, G	ONCOTARGET	2017	10.18632/oncotarget.13769	http://dx.doi.org/10.18632/oncotarget.13769	27926485
Pathologic and survival outcomes following radical cystectomy for progressive and de novo muscle-invasive bladder cancer: A meta-analysis stratified by neoadjuvant chemotherapy status	Xia, LL; Dadabhoy, A; Wood, EL; Mehta, SV; Roberson, DS; Guzzo, TJ; Bivalacqua, TJ; Daneshmand, S	UROLOGIC ONCOLOGY-SEMINARS AND ORIGINAL INVESTIGATIONS	2024	10.1016/j.urolonc.2024.04.020	http://dx.doi.org/10.1016/j.urolonc.2024.04.020	38697874
Human studies
A Cohort Survival Comparison of Central and Eastern European and High-Longevity Countries	Nepomuceno, MR; Canudas-Romo, V	POPULATION	2019	10.3917/popu.1903.0299	http://dx.doi.org/10.3917/popu.1903.0299
A Combination Cocktail Improves Spatial Attention in a Canine Model of Human Aging and Alzheimer's Disease	Head, E; Murphey, HL; Dowling, ALS; McCarty, KL; Bethel, SR; Nitz, JA; Pleiss, M; Vanrooyen, J; Grossheim, M; Smiley, JR; Murphy, MP; Beckett, TL; Pagani, D; Bresch, F; Hendrix, C	JOURNAL OF ALZHEIMERS DISEASE	2012	10.3233/JAD-2012-120937	http://dx.doi.org/10.3233/JAD-2012-120937	22886019
A Drosophila model of Friedreich ataxia with CRISPR/Cas9 insertion of GAA repeats in the frataxin gene reveals in vivo protection by N-acetyl cysteine	Russi, M; Martin, E; D'Autréaux, B; Tixier, L; Tricoire, H; Monnier, V	HUMAN MOLECULAR GENETICS	2020	10.1093/hmg/ddaa170	http://dx.doi.org/10.1093/hmg/ddaa170	32744307
A hybrid linear discriminant analysis and genetic algorithm to create a linear model of aging when performing motor tasks through inertial sensors positioned on the hand and forearm	Gonçalves, VD; Ribeiro, CT; Cavalheiro, GL; Zaruz, MJF; da Silva, DH; Milagre, ST; Andrade, AD; Pereira, AA	BIOMEDICAL ENGINEERING ONLINE	2023	10.1186/s12938-023-01161-4	http://dx.doi.org/10.1186/s12938-023-01161-4	37845723
A modified HPLC method for the determination of aspartic acid racemization in collagen from human dentin and its comparison with GC	Benesová, T; Honzátko, A; Pilin, A; Votruba, J; Flieger, M	JOURNAL OF SEPARATION SCIENCE	2004	10.1002/jssc.200301681	http://dx.doi.org/10.1002/jssc.200301681	15334922
A multidimensional systems biology analysis of cellular senescence in aging and disease	Avelar, RA; Ortega, JG; Tacutu, R; Tyler, EJ; Bennett, D; Binetti, P; Budovsky, A; Chatsirisupachai, K; Johnson, E; Murray, A; Shields, S; Tejada-Martinez, D; Thornton, D; Fraifeld, VE; Bishops, CL; de Magalhaes, JP	GENOME BIOLOGY	2020	10.1186/s13059-020-01990-9	http://dx.doi.org/10.1186/s13059-020-01990-9	32264951
A NEW MIXED DISULFIDE SPECIES IN HUMAN CATARACTOUS AND AGED LENSES	DICKERSON, JE; LOU, MF	BIOCHIMICA ET BIOPHYSICA ACTA	1993	10.1016/0304-4165(93)90057-F	http://dx.doi.org/10.1016/0304-4165(93)90057-F	8507650
A pilot study of LINE-1 copy number and telomere length with aging in human sperm	Berteli, TS; Wang, F; Navarro, PA; Kohlrausch, FB; Keefe, DL	JOURNAL OF ASSISTED REPRODUCTION AND GENETICS	2023	10.1007/s10815-023-02857-1	http://dx.doi.org/10.1007/s10815-023-02857-1	37382785
A pilot study of oxidative pathways in MS fatigue: randomized trial of N-acetyl cysteine	Krysko, KM; Bischof, A; Nourbakhsh, B; Henry, RG; Revirajan, N; Manguinao, M; Nguyen, K; Akula, A; Li, Y; Waubant, E	ANNALS OF CLINICAL AND TRANSLATIONAL NEUROLOGY	2021	10.1002/acn3.51325	http://dx.doi.org/10.1002/acn3.51325	33675156
A principled multivariate intersubject analysis of generalized partial directed coherence with Dirichlet regression: Application to healthy aging in areas exhibiting cortical thinning	Vieira, BH; Salmon, CEG	JOURNAL OF NEUROSCIENCE METHODS	2019	10.1016/j.jneumeth.2018.10.033	http://dx.doi.org/10.1016/j.jneumeth.2018.10.033	30392951
A step toward the reactivation of aged cholinesterases - Crystal structure of ligands binding to aged human butyrylcholinesterase	Wandhammer, M; de Koning, M; van Grol, M; Loiodice, M; Saurel, L; Noort, D; Goeldner, M; Nachon, F	CHEMICO-BIOLOGICAL INTERACTIONS	2013	10.1016/j.cbi.2012.08.005	http://dx.doi.org/10.1016/j.cbi.2012.08.005	22922115
Abdominal surgery plus sevoflurane exposure induces abnormal emotional changes and cognitive dysfunction in aged rats	Lv, JM; Zhang, LM; Wang, JX; Shao, JJ; Guo, XG; Wang, LY; Kang, LQ; Zheng, WC; Xin, Y; Song, RX; Guo, W; Zhang, DX	BEHAVIOURAL BRAIN RESEARCH	2023	10.1016/j.bbr.2023.114328	http://dx.doi.org/10.1016/j.bbr.2023.114328	36740076
Aberrant hyper-expression of the RNA binding protein GIGYF2 in endothelial cells modulates vascular aging and function	Niu, FL; Li, ZZ; Ren, YY; Li, Z; Guan, H; Li, Y; Zhang, Y; Li, YR; Yang, JL; Qian, L; Shi, WZ; Fan, XB; Li, JL; Shi, LL; Yu, Y; Xiong, YY	REDOX BIOLOGY	2023	10.1016/j.redox.2023.102824	http://dx.doi.org/10.1016/j.redox.2023.102824	37517320
Aberrant mTOR activation in senescence and aging: A mitochondrial stress response?	Nacarelli, T; Azar, A; Sell, C	EXPERIMENTAL GERONTOLOGY	2015	10.1016/j.exger.2014.11.004	http://dx.doi.org/10.1016/j.exger.2014.11.004	25449851
Accelerated growth and prolonged lifespan of adipose tissue-derived human mesenchymal stem cells in a medium using reduced calcium and antioxidants	Lin, TM; Tsai, JL; Lin, SD; Lai, CS; Chang, CC	STEM CELLS AND DEVELOPMENT	2005	10.1089/scd.2005.14.92	http://dx.doi.org/10.1089/scd.2005.14.92	15725748
Accelerated hematopoietic stem cell aging in a mouse model of dyskeratosis congenita responds to antioxidant treatment	Gu, BW; Fan, JM; Bessler, M; Mason, PJ	AGING CELL	2011	10.1111/j.1474-9726.2011.00674.x	http://dx.doi.org/10.1111/j.1474-9726.2011.00674.x	21241452
Accelerated hippocampal biological aging in bipolar disorder	Fries, GR; Bauer, IE; Scaini, G; Valvassori, SS; Walss-Bass, C; Soares, JC; Quevedo, J	BIPOLAR DISORDERS	2020	10.1111/bdi.12876	http://dx.doi.org/10.1111/bdi.12876	31746071
Access to the Elysian Fields: amplified health promotion and enhancement technologies in search of longevity (and immortality)	Castiel, LD	SAUDE E SOCIEDADE	2015	10.1590/S0104-12902015128821	http://dx.doi.org/10.1590/S0104-12902015128821
Accuracy of developing tooth length as an estimate of age in human skeletal remains: The deciduous dentition	Cardoso, HFV	FORENSIC SCIENCE INTERNATIONAL	2007	10.1016/j.forsciint.2006.11.006	http://dx.doi.org/10.1016/j.forsciint.2006.11.006	17174050
Adhesive system properties and its behavior under simulated pulpal pressure in sound and caries-affected dentin and aging	da Silva, TM; Gonçalves, LL; Pontes, SO; Reis, AFNE; de Mendonça, RP; Silva, MR; Gonçalves, SED	INTERNATIONAL JOURNAL OF ADHESION AND ADHESIVES	2022	10.1016/j.ijadhadh.2022.103139	http://dx.doi.org/10.1016/j.ijadhadh.2022.103139
Advanced Glycation End Product (AGE)-Mediated Reactive Oxygen Species Production in Cultured Endothelial Cells is Dependent on NADPH Oxidase Activation	Kare, PK; Siddarth, M; Ghosh, R; Banerjee, BD; Kalra, OMP; Tripathi, AK	JOURNAL OF CLINICAL AND DIAGNOSTIC RESEARCH	2019	10.7860/JCDR/2019/42650.13315	http://dx.doi.org/10.7860/JCDR/2019/42650.13315
Advancing age and other factors influencing the balance between amino acid requirements and toxicity	Fukagawa, NK; Galbraith, RA	JOURNAL OF NUTRITION	2004	10.1093/jn/134.6.1569S	http://dx.doi.org/10.1093/jn/134.6.1569S	15173432
Age affects glutathione content and glutathione-transferase activity in human gastric mucosa	Loguercio, C; Taranto, D; Beneduce, F; Vitale, LM; DelleCave, M	ITALIAN JOURNAL OF GASTROENTEROLOGY AND HEPATOLOGY	1996			9131390
Age and ApoE genotype interaction in Alzheimer's disease: an FDG-PET study	Mosconi, L; Sorbi, S; Nacmias, B; De Cristofaro, MTR; Fayyaz, M; Bracco, L; Herholz, K; Pupi, A	PSYCHIATRY RESEARCH-NEUROIMAGING	2004	10.1016/j.pscychresns.2003.12.005	http://dx.doi.org/10.1016/j.pscychresns.2003.12.005	15033184
Age- and disease-dependent increase of the mitophagy marker phospho-ubiquitin in normal aging and Lewy body disease	Hou, X; Fiesel, FC; Truban, D; Casey, MC; Lin, WL; Soto, AI; Tacik, P; Rousseau, LG; Diehl, NN; Heckman, MG; Lorenzo-Betancor, O; Ferrer, I; Arbelo, JM; Steele, JC; Farrer, MJ; Cornejo-Olivas, M; Torres, L; Mata, IF; Graff-Radford, NR; Wszolek, ZK; Ross, OA; Murray, ME; Dickson, DW; Springer, W	AUTOPHAGY	2018	10.1080/15548627.2018.1461294	http://dx.doi.org/10.1080/15548627.2018.1461294	29947276
Age and Gender Differences in Human Values: A 20-Nation Study	Vilar, R; Liu, JHF; Gouveia, VV	PSYCHOLOGY AND AGING	2020	10.1037/pag0000448	http://dx.doi.org/10.1037/pag0000448	32150434
Age and gender effects on apoptosis in the human coronary arterial wall	Boddaert, J; Mallat, Z; Fornes, P; Esposito, B; Lecomte, D; Verny, M; Tedgui, A; Belmin, J	MECHANISMS OF AGEING AND DEVELOPMENT	2005	10.1016/j.mad.2005.01.001	http://dx.doi.org/10.1016/j.mad.2005.01.001	15888322
Age- and gender-related changes in the normal human brain using hybrid diffusion imaging (HYDI)	Wu, YC; Field, AS; Whalen, PJ; Alexander, AL	NEUROIMAGE	2011	10.1016/j.neuroimage.2010.09.067	http://dx.doi.org/10.1016/j.neuroimage.2010.09.067	20932911
Age- and low back pain-related differences in trunk muscle activation during one-legged stance balance task	da Silva, RA; Vieira, ER; Léonard, G; Beaulieu, LD; Ngomo, S; Nowotny, AH; Amorim, CF	GAIT & POSTURE	2019	10.1016/j.gaitpost.2019.01.016	http://dx.doi.org/10.1016/j.gaitpost.2019.01.016	30658312
Age Estimation From Stages of Epiphyseal Union in the Presacral Vertebrae	Cardoso, HFV; Ríos, L	AMERICAN JOURNAL OF PHYSICAL ANTHROPOLOGY	2011	10.1002/ajpa.21394	http://dx.doi.org/10.1002/ajpa.21394	20872802
Age management as a human resources management strategy with a focus on the primary sector of the Czech Republic	Urbancová, H; Vrabcová, P	AGRICULTURAL ECONOMICS-ZEMEDELSKA EKONOMIKA	2020	10.17221/11/2020-AGRICECON	http://dx.doi.org/10.17221/11/2020-AGRICECON
Age related decrease of NOR activity in bone marrow metaphase chromosomes from healthy individuals	Pedrazzini, E; Mamaev, N; Slavutsky, I	JOURNAL OF CLINICAL PATHOLOGY-MOLECULAR PATHOLOGY	1998	10.1136/mp.51.1.39	http://dx.doi.org/10.1136/mp.51.1.39	9624419
Age shock: misperceptions of the impact of age on fertility before and after IVF in women who conceived after age 40	Mac Dougall, K; Beyene, Y; Nachtigall, RD	HUMAN REPRODUCTION	2013	10.1093/humrep/des409	http://dx.doi.org/10.1093/humrep/des409	23203214
Age-Associated Changes in Gut Microbiota and Dietary Components Related with the Immune System in Adulthood and Old Age: A Cross-Sectional Study	Salazar, N; Arboleya, S; Fernández-Navarro, T; de los Reyes-Gavilán, CG; Gonzalez, S; Gueimonde, M	NUTRIENTS	2019	10.3390/nu11081765	http://dx.doi.org/10.3390/nu11081765	31370376
Age-associated hydroxymethylation in human bone-marrow mesenchymal stem cells	Toraño, EG; Bayón, GF; del Real, A; Sierra, MI; García, MG; Carella, A; Belmonte, T; Urdinguio, RG; Cubillo, I; García-Castro, J; Delgado-Calle, J; Pérez-Campo, FM; Riancho, JA; Fraga, MF; Fernández, AF	JOURNAL OF TRANSLATIONAL MEDICINE	2016	10.1186/s12967-016-0966-x	http://dx.doi.org/10.1186/s12967-016-0966-x	27393146
Age-Associated Upregulation of Glutamate Transporters and Glutamine Synthetase in Senescent Astrocytes In Vitro and in the Mouse and Human Hippocampus	Matias, I; Diniz, LP; Araujo, APB; Damico, IV; de Moura, P; Cabral-Miranda, F; Diniz, F; Parmeggiani, B; Coelho, VD; Leite, REP; Suemoto, CK; Ferreira, GC; Kubrusly, RCC; Gomes, FCA	ASN NEURO	2023	10.1177/17590914231157974	http://dx.doi.org/10.1177/17590914231157974	36815213
Aged garlic extract and its constituent, S-allyl-L-cysteine, induce the apoptosis of neuroblastoma cancer cells due to mitochondrial membrane depolarization	Kanamori, Y; Dalla Via, L; Macone, A; Canettieri, G; Greco, A; Toninello, A; Agostinelli, E	EXPERIMENTAL AND THERAPEUTIC MEDICINE	2020	10.3892/etm.2019.8383	http://dx.doi.org/10.3892/etm.2019.8383	32010332
Aged Garlic Extract Attenuates Neuronal Injury in a Rat Model of Spinal Cord Ischemia/Reperfusion Injury	Cemil, B; Gokce, EC; Kahveci, R; Gokce, A; Aksoy, N; Sargon, MF; Erdogan, B; Kosem, B	JOURNAL OF MEDICINAL FOOD	2016	10.1089/jmf.2016.0018	http://dx.doi.org/10.1089/jmf.2016.0018	27183321
Aged Garlic Extract Prevents Alcohol-Induced Cytotoxicity through Induction of Aldehyde Dehydrogenase 2 in the Liver of Mice	Kitakaze, T; Inoue, M; Ashida, H	MOLECULAR NUTRITION & FOOD RESEARCH	2023	10.1002/mnfr.202200627	http://dx.doi.org/10.1002/mnfr.202200627	36856009
Aged garlic extract restores nitric oxide bioavailability in cultured human endothelial cells even under conditions of homocysteine elevation	Weiss, N; Papatheodorou, L; Morihara, N; Hilge, R; Ide, N	JOURNAL OF ETHNOPHARMACOLOGY	2013	10.1016/j.jep.2012.10.045	http://dx.doi.org/10.1016/j.jep.2012.10.045	23127645
Age-dependent and age-independent human memory persistence is enhanced by delayed posttraining methylphenidate administration	Izquierdo, I; Bevilaqua, LR; Rossato, JI; Lima, RH; Medina, JH; Cammarota, M	PROCEEDINGS OF THE NATIONAL ACADEMY OF SCIENCES OF THE UNITED STATES OF AMERICA	2008	10.1073/pnas.0810650105	http://dx.doi.org/10.1073/pnas.0810650105	19050076
Age-Dependent Decrease and Alternative Splicing of Methionine Synthase mRNA in Human Cerebral Cortex and an Accelerated Decrease in Autism	Muratore, CR; Hodgson, NW; Trivedi, MS; Abdolmaleky, HM; Persico, AM; Lintas, C; De la Monte, S; Deth, RC	PLOS ONE	2013	10.1371/journal.pone.0056927	http://dx.doi.org/10.1371/journal.pone.0056927	23437274
Age-dependent detection of erythrocytes glucose-6-phosphate dehydrogenase and its correlation with oxidative stress	Maurya, PK; Kumar, P; Chandra, P	ARCHIVES OF PHYSIOLOGY AND BIOCHEMISTRY	2016	10.3109/13813455.2015.1136648	http://dx.doi.org/10.3109/13813455.2015.1136648	26711700
Age-Dependent Increases in Apoptosis/Necrosis Ratios in Human Lymphocytes Exposed to Oxidative Stress	Behrens, MI; Silva, M; Schmied, A; Salech, F; Manzur, H; Rebolledo, R; Bull, R; Torres, V; Henriquez, M; Quest, AFG	JOURNALS OF GERONTOLOGY SERIES A-BIOLOGICAL SCIENCES AND MEDICAL SCIENCES	2011	10.1093/gerona/glr039	http://dx.doi.org/10.1093/gerona/glr039	21498432
Age-dependent oxidation of extracellular cysteine/cystine redox state (Eh(Cys/CySS)) in mouse lung fibroblasts is mediated by a decline in Slc7a11 expression	Zheng, YX; Ritzenthaler, JD; Burke, TJ; Otero, J; Roman, J; Watson, WH	FREE RADICAL BIOLOGY AND MEDICINE	2018	10.1016/j.freeradbiomed.2018.02.026	http://dx.doi.org/10.1016/j.freeradbiomed.2018.02.026	29458149
AGE-DEPENDENT VARIATIONS OF HUMAN PMNL ELASTASE ACTIVITY AS A FUNCTION OF PH, IONIC-STRENGTH AND CALCIUM-CONCENTRATION	VARGA, Z; SAULNIER, J; HAUCK, M; WALLACH, JM; FULOP, T	ARCHIVES OF GERONTOLOGY AND GERIATRICS	1992	10.1016/0167-4943(92)90027-2	http://dx.doi.org/10.1016/0167-4943(92)90027-2	15374391
Ageing affects event-related potentials and brain oscillations: A behavioral and electrophysiological study using a haptic recognition memory task	Sebastián, M; Reales, JM; Ballesteros, S	NEUROPSYCHOLOGIA	2011	10.1016/j.neuropsychologia.2011.10.013	http://dx.doi.org/10.1016/j.neuropsychologia.2011.10.013	22027172
Ageing-associated changes in transcriptional elongation influence longevity	Debès, C; Papadakis, A; Grönke, S; Karalay, Ö; Tain, LS; Mizi, A; Nakamura, S; Hahn, O; Weigelt, C; Josipovic, N; Zirkel, A; Brusius, I; Sofiadis, K; Lamprousi, M; Lu, YX; Huang, WM; Esmaillie, R; Kubacki, T; Späth, MR; Schermer, B; Benzing, T; Müller, RU; Antebi, A; Partridge, L; Papantonis, A; Beyer, A	NATURE	2023	10.1038/s41586-023-05922-y	http://dx.doi.org/10.1038/s41586-023-05922-y	37046086
AGE-RAGE Axis Stimulates Oxidized LDL Uptake into Macrophages through Cyclin-Dependent Kinase 5-CD36 Pathway via Oxidative Stress Generation	Yashima, H; Terasaki, M; Sotokawauchi, A; Matsui, T; Mori, Y; Saito, T; Osaka, N; Kushima, H; Hiromura, M; Ohara, M; Fukui, T; Yamagishi, SI	INTERNATIONAL JOURNAL OF MOLECULAR SCIENCES	2020	10.3390/ijms21239263	http://dx.doi.org/10.3390/ijms21239263	33291667
Age-related alterations of plasma glutathione and oxidation of redox potentials in chimpanzee (Pan troglodytes) and rhesus monkey (Macaca mulatta)	Paredes, J; Jones, DP; Wilson, ME; Herndon, JG	AGE	2014	10.1007/s11357-014-9615-6	http://dx.doi.org/10.1007/s11357-014-9615-6	24532367
Age-related brain atrophy is not a homogenous process: Different functional brain networks associate differentially with aging and blood factors	Markov, NT; Lindbergh, CA; Staffaroni, AM; Perez, K; Stevens, M; Nguyen, K; Murad, NF; Fonseca, C; Campisi, J; Kramer, J; Furman, D	PROCEEDINGS OF THE NATIONAL ACADEMY OF SCIENCES OF THE UNITED STATES OF AMERICA	2022	10.1073/pnas.2207181119	http://dx.doi.org/10.1073/pnas.2207181119	36459652
Age-related changes during a paradigm of chronic sleep restriction	de Souza, L; Andersen, ML; Smaili, SS; Lopes, GS; Ho, PS; Papale, LA; Tufik, S	BEHAVIOURAL BRAIN RESEARCH	2010	10.1016/j.bbr.2010.05.025	http://dx.doi.org/10.1016/j.bbr.2010.05.025	20580748
Age-related Changes in DNA Methylation Status of hTERT Gene Promoter of Oral Epithelial Cells	Bezerra, SFD; Costa, LD; de Freitas, PAN; de Oliveira, NFP	BRAZILIAN ARCHIVES OF BIOLOGY AND TECHNOLOGY	2015	10.1590/S1516-8913201400029	http://dx.doi.org/10.1590/S1516-8913201400029
Age-Related Changes in Hemispherical Specialization for Attentional Networks	Casagrande, M; Agostini, F; Favieri, F; Forte, G; Giovannoli, J; Guarino, A; Marotta, A; Doricchi, F; Martella, D	BRAIN SCIENCES	2021	10.3390/brainsci11091115	http://dx.doi.org/10.3390/brainsci11091115	34573137
Age-related changes in human crystallins determined from comparative analysis of post-translational modifications in young and aged lens: Does deamidation contribute to crystallin insolubility?	Wilmarth, PA; Tanner, S; Dasari, S; Nagalla, SR; Riviere, MA; Bafna, V; Pevzner, PA; David, LL	JOURNAL OF PROTEOME RESEARCH	2006	10.1021/pr050473a	http://dx.doi.org/10.1021/pr050473a	17022627
Age-related changes in natural killer cell receptors from childhood through old age	Almeida-Oliveira, A; Smith-Carvalho, M; Porto, LC; Cardoso-Oliveira, J; Ribeiro, AD; Falcao, RR; Abdelhay, E; Bouzas, LF; Thuler, LCS; Ornellas, MH; Diamond, HR	HUMAN IMMUNOLOGY	2011	10.1016/j.humimm.2011.01.009	http://dx.doi.org/10.1016/j.humimm.2011.01.009	21262312
Age-related changes in nitric oxide activity, cyclic GMP, and TBARS levels in platelets and erythrocytes reflect the oxidative status in central nervous system	Kawamoto, EM; Vasconcelos, AR; Degaspari, S; Böhmer, AE; Scavone, C; Marcourakis, T	AGE	2013	10.1007/s11357-011-9365-7	http://dx.doi.org/10.1007/s11357-011-9365-7	22278206
Age-Related Changes of Cystatin C Expression and Polarized Secretion by Retinal Pigment Epithelium: Potential Age-Related Macular Degeneration Links	Kay, P; Yang, YC; Hiscott, P; Gray, D; Maminishkis, A; Paraoan, L	INVESTIGATIVE OPHTHALMOLOGY & VISUAL SCIENCE	2014	10.1167/iovs.13-13239	http://dx.doi.org/10.1167/iovs.13-13239	24458156
Age-related decline in nicotinic receptor availability with [123I]5-IA-85380 SPECT	Mitsis, EA; Cosgrove, KP; Staley, JK; Bois, F; Frohlich, EB; Tamagnan, GD; Estok, KM; Seibyl, JP; van Dyck, CH	NEUROBIOLOGY OF AGING	2009	10.1016/j.neurobiolaging.2007.12.008	http://dx.doi.org/10.1016/j.neurobiolaging.2007.12.008	18242781
Age-related effects of DHEA on peripheral markers of oxidative stress	Jacob, MHVM; Janner, DD; Jahn, MP; Kucharski, LC; Belló-Klein, A; Ribeiro, MFM	CELL BIOCHEMISTRY AND FUNCTION	2010	10.1002/cbf.1619	http://dx.doi.org/10.1002/cbf.1619	19924683
Age-related effects of vagotonic atropine on cardiovagal baroreflex gain	Callegaro, CC; Taylor, JA	NEUROBIOLOGY OF AGING	2012	10.1016/j.neurobiolaging.2010.03.018	http://dx.doi.org/10.1016/j.neurobiolaging.2010.03.018	20541842
Age-related hearing loss: Is it a preventable condition?	Bielefeld, EC; Tanaka, C; Chen, GD; Henderson, D	HEARING RESEARCH	2010	10.1016/j.heares.2009.09.001	http://dx.doi.org/10.1016/j.heares.2009.09.001	19735708
Age-Related Metabolic Pathways Changes in Dental Follicles: A Pilot Study	Bastos, VC; Vitório, JG; Martins-Chaves, RR; Leite-Lima, F; Lebron, YAR; Moreira, VR; Duarte-Andrade, FF; Pereira, TDF; Santos, LVD; Lange, LC; de Macedo, AN; Canuto, GAB; Gomes, CC; Gomez, RS	FRONTIERS IN ORAL HEALTH	2021	10.3389/froh.2021.677731	http://dx.doi.org/10.3389/froh.2021.677731	35048024
AGE-RELATED-CHANGES IN THE METOCLOPRAMIDE-INDUCED PROLACTIN-RELEASE IN NULLIPAROUS WOMEN	PARRA, A; ALARCON, J; GAVINO, F; RAMIREZ, A; DELOSMONTEROS, AE	FERTILITY AND STERILITY	1993			8513956
Aging and immune response in chronic human schistosomiasis	Comin, F; Speziali, E; Correa-Oliveira, R; Faria, AMC	ACTA TROPICA	2008	10.1016/j.actatropica.2008.05.004	http://dx.doi.org/10.1016/j.actatropica.2008.05.004	18582841
Aging does not affect calcium response to CCL2 and LPS in human monocytes	Arellano-Cruz, BD; Vázquez-Prieto, MD; Fernández-Eufrasio, NB; Montiel-Condado, D; Patiño-López, G; Garibay-Escobar, A; Sumoza-Toledo, A	HUMAN IMMUNOLOGY	2022	10.1016/j.humimm.2021.11.004	http://dx.doi.org/10.1016/j.humimm.2021.11.004	34893345
Aging in nucleus accumbens and its impact on alcohol use disorders	Konar-Nié, M; Guzman-Castillo, A; Armijo-Weingart, L; Aguayo, LG	ALCOHOL	2023	10.1016/j.alcohol.2022.08.004	http://dx.doi.org/10.1016/j.alcohol.2022.08.004	36087859
Aging pathways for organophosphate-inhibited human butyrylcholinesterase, including novel pathways for isomalathion, resolved by mass spectrometry	Li, H; Schopfer, LM; Nachon, F; Froment, MT; Masson, P; Lockridge, O	TOXICOLOGICAL SCIENCES	2007	10.1093/toxsci/kfm215	http://dx.doi.org/10.1093/toxsci/kfm215	17698511
Aging reduces ABHD5 protein content in the adipose tissue of mice: The reversal effect of exercise	Brícola, RS; Cordeiro, A; Crisol, BM; Braga, RR; De Melo, DG; Rocha, MB; Gaspar, RC; Nakandakari, SCBR; Silva, VRR; Anaruma, CP; Katashima, CK; Canciglieri, RDS; Munoz, VR; Pavan, ICB; Pinto, AP; Simabuco, FM; Da Silva, ASR; Moura, LP; Pauli, JR; Cintra, DE; Ropelle, ER	CELL BIOCHEMISTRY AND FUNCTION	2023	10.1002/cbf.3770	http://dx.doi.org/10.1002/cbf.3770	36515301
Aging: a New Perspective on an Old Issue	Mori, MA	ANAIS DA ACADEMIA BRASILEIRA DE CIENCIAS	2020	10.1590/0001-3765202020200437	http://dx.doi.org/10.1590/0001-3765202020200437	32638871
Alpha-7 Nicotinic Receptor Dampens Murine Osteoblastic Response to Inflammation and Age-Related Osteoarthritis	Courties, A; Petit, J; Do, A; Legris, M; Kouki, I; Pigenet, A; Sacitharan, PK; Ehkirch, FP; Berenbaum, F; Sellam, J	FRONTIERS IN IMMUNOLOGY	2022	10.3389/fimmu.2022.842538	http://dx.doi.org/10.3389/fimmu.2022.842538	35479080
Alterations in oocyte mitochondrial number and function are related to spindle defects and occur with maternal aging in mice and humans	Pasquariello, R; Ermisch, AF; Silva, E; McCormick, S; Logsdon, D; Barfield, JP; Schoolcraft, WB; Krisher, RL	BIOLOGY OF REPRODUCTION	2019	10.1093/biolre/ioy248	http://dx.doi.org/10.1093/biolre/ioy248	30476005
Alterations of mitochondrial dynamics, inflammation and mineralization potential of lipopolysaccharide-induced human dental pulp cells after exposure to N-acetyl cysteine, Biodentine or ProRoot MTA	Weekate, K; Chuenjitkuntaworn, B; Chuveera, P; Vaseenon, S; Chompu-inwai, P; Ittichaicharoen, J; Chattipakorn, S; Srisuwan, T	INTERNATIONAL ENDODONTIC JOURNAL	2021	10.1111/iej.13484	http://dx.doi.org/10.1111/iej.13484	33503268
Altered Aconitase 2 Activity in Huntington's Disease Peripheral Blood Cells and Mouse Model Striatum	Chen, CM; Wu, YR; Chang, KH	INTERNATIONAL JOURNAL OF MOLECULAR SCIENCES	2017	10.3390/ijms18112480	http://dx.doi.org/10.3390/ijms18112480	29160844
Amino acid depletion modulates vascular endothelial growth factor production during the life span of human vascular smooth muscle cells	Earle, KA; Pancholi, S; Vernon, P; Yudkin, JS	JOURNAL OF CELLULAR PHYSIOLOGY	1998			9648923
An analysis of HPV infection incidence and clearance by genotype and age in men: The HPV Infection in Men (HIM) Study	Ingles, DJ; Lin, HY; Fulp, WJ; Sudenga, SL; Lu, BB; Schabath, MB; Papenfuss, MR; Abrahamsen, ME; Salmeron, J; Villa, LL; Ponce, EL; Giuliano, AR	PAPILLOMAVIRUS RESEARCH	2015	10.1016/j.pvr.2015.09.001	http://dx.doi.org/10.1016/j.pvr.2015.09.001	27547836
An association study of FOXO3 variant and longevity	Silva-Sena, GG; Camporez, D; dos Santos, LR; da Silva, AS; Pimassoni, LHS; Tieppo, A; Batitucci, MDP; Morelato, RL; de Paula, F	GENETICS AND MOLECULAR BIOLOGY	2018	10.1590/1678-4685-GMB-2017-0169	http://dx.doi.org/10.1590/1678-4685-GMB-2017-0169	30088610
An evidence-based approach to identify aging-related genes in Caenorhabditis elegans	Callahan, A; Cifuentes, JJ; Dumontier, M	BMC BIOINFORMATICS	2015	10.1186/s12859-015-0469-4	http://dx.doi.org/10.1186/s12859-015-0469-4	25888240
An improved sample preparation for an LC method used in the age estimation based on aspartic acid racemization from human dentin	Yekkala, R; Meers, C; Hoogmartens, J; Lambrichts, I; Willems, G; Van Schepdael, A	JOURNAL OF SEPARATION SCIENCE	2007	10.1002/jssc.200600191	http://dx.doi.org/10.1002/jssc.200600191	17313150
An Intermediate Concentration of Calcium with Antioxidant Supplement in Culture Medium Enhances Proliferation and Decreases the Aging of Bone Marrow Mesenchymal Stem Cells	Yang, CD; Chuang, SC; Cheng, TL; Lee, MJ; Chen, HT; Lin, SY; Huang, HT; Ho, CJ; Lin, YS; Kang, L; Ho, ML; Chang, JK; Chen, CH	INTERNATIONAL JOURNAL OF MOLECULAR SCIENCES	2021	10.3390/ijms22042095	http://dx.doi.org/10.3390/ijms22042095	33672524
An investigation of the effects of the antioxidants, ebselen or N-acetyl cysteine on human peripheral blood mononuclear cells and T cells	Marthandan, S; Hyland, P; Pawelec, G; Barnett, Y	IMMUNITY & AGEING	2013	10.1186/1742-4933-10-7	http://dx.doi.org/10.1186/1742-4933-10-7	23432994
An iron-deficient diet during development induces oxidative stress in relation to age and gender in Wistar rats	Vieyra-Reyes, P; Millán-Aldaco, D; Palomero-Rivero, M; Jiménez-Garcés, C; Hernández-González, M; Caballero-Villarraso, J	JOURNAL OF PHYSIOLOGY AND BIOCHEMISTRY	2017	10.1007/s13105-016-0529-x	http://dx.doi.org/10.1007/s13105-016-0529-x	27778230
Analysis of common polymorphisms in angiotensin-converting enzyme and apolipoprotein E genes and human longevity in Colombia	Forero, DA; Pinzón, J; Arboleda, GH; Yunis, JJ; Alvarez, C; Cataño, N; Arboleda, H	ARCHIVES OF MEDICAL RESEARCH	2006	10.1016/j.arcmed.2006.04.001	http://dx.doi.org/10.1016/j.arcmed.2006.04.001	16971231
Analysis of Polynomial Behavior of the C3 Cervical Concavity to Bone Age Estimation Using Artificial Neural Networks	Moraes, DR; Casati, JPB; Rodrigues, ELL	2013 ISSNIP BIOSIGNALS AND BIOROBOTICS CONFERENCE (BRC)	2013
Angiotensin-Converting Enzyme (ACE) genetic variation and longevity in Peruvian older people: a cross-sectional study	Oscanoa, TJ; Cieza, EC; Lizaraso-Soto, FA; Guevara, ML; Fujita, RM; Romero-Ortuño, R	ANNALS OF HUMAN BIOLOGY	2020	10.1080/03014460.2020.1748227	http://dx.doi.org/10.1080/03014460.2020.1748227	32281429
Antioxidant effect of Resveratrol: Change in MAPK cell signaling pathway during the aging process	Santos, MA; Franco, FN; Caldeira, CA; de Araújo, GR; Vieira, A; Chaves, MM; Lara, RC	ARCHIVES OF GERONTOLOGY AND GERIATRICS	2021	10.1016/j.archger.2020.104266	http://dx.doi.org/10.1016/j.archger.2020.104266	33070070
Antioxidants suppress lymphoma and increase longevity in Atm-deficient mice	Reliene, R; Schiestl, RH	JOURNAL OF NUTRITION	2007	10.1093/jn/137.1.229S	http://dx.doi.org/10.1093/jn/137.1.229S	17182831
APOE ε4 allele modifies the association of lead exposure with age-related cognitive decline in older individuals	Prada, D; Colicino, E; Power, MC; Weisskopf, MG; Zhong, J; Hou, LF; Spiro, A; Vokonas, P; Brenan, K; Herrera, LA; Schwartz, J; Baccarelli, AA	ENVIRONMENTAL RESEARCH	2016	10.1016/j.envres.2016.07.034	http://dx.doi.org/10.1016/j.envres.2016.07.034	27474937
Apoptosis of human primary B lymphocytes is inhibited by N-acetyl-L-cysteine	Rosati, E; Sabatini, R; Ayroldi, E; Tabilio, A; Bartoli, A; Bruscoli, S; Simoncelli, C; Rossi, R; Marconi, P	JOURNAL OF LEUKOCYTE BIOLOGY	2004	10.1189/jlb.0403148	http://dx.doi.org/10.1189/jlb.0403148	14726501
Apparent absence of aging and gender effects on serotonin 1A receptors in human neocortex and hippocampus	Palego, L; Marazziti, D; Rossi, A; Giannaccini, G; Naccarato, AG; Lucacchini, A; Cassano, GB	BRAIN RESEARCH	1997	10.1016/S0006-8993(96)01415-1	http://dx.doi.org/10.1016/S0006-8993(96)01415-1	9203529
Archaeomagnetic dating of Copper Age furnaces at Croce di Papa village and relations on Vesuvius and Phlegraean Fields volcanic activity	Principe, C; Gogichaishvili, A; Arrighi, S; Devidze, M; La Felice, S; Paolillo, A; Giordano, D; Morales, J	JOURNAL OF VOLCANOLOGY AND GEOTHERMAL RESEARCH	2018	10.1016/j.jvolgeores.2017.11.002	http://dx.doi.org/10.1016/j.jvolgeores.2017.11.002
Are the 50's, the transition decade, in choroid plexus aging?	Tahira, A; Marques, F; Lisboa, B; Feltrin, A; Barbosa, A; de Oliveira, KC; Pereira, CAD; Leite, R; Grinberg, L; Suemoto, C; Ferretti-Rebustini, RED; Pasqualucci, CA; Jacob, W; Brentani, H; Palha, JA	GEROSCIENCE	2021	10.1007/s11357-021-00329-x	http://dx.doi.org/10.1007/s11357-021-00329-x	33576945
Arginine CGA codons as a source of nonsense mutations: a possible role in multivariant gene expression, control of mRNA quality, and aging	Romanov, GA; Sukhoverov, VS	MOLECULAR GENETICS AND GENOMICS	2017	10.1007/s00438-017-1328-y	http://dx.doi.org/10.1007/s00438-017-1328-y	28523359
Arteriolosclerosis that affects multiple brain regions is linked to hippocampal sclerosis of ageing	Neltner, JH; Abner, EL; Baker, S; Schmitt, FA; Kryscio, RJ; Jicha, GA; Smith, CD; Hammack, E; Kukull, WA; Brenowitz, WD; Van Eldik, LJ; Nelson, PT	BRAIN	2014	10.1093/brain/awt318	http://dx.doi.org/10.1093/brain/awt318	24271328
Associations between Specific Redox Biomarkers and Age in a Large European Cohort: The MARK-AGE Project	Weber, D; Stuetz, W; Toussaint, O; Debacq-Chainiaux, F; Dollé, MET; Jansen, E; Gonos, ES; Franceschi, C; Sikora, E; Hervonen, A; Breusing, N; Sindlinger, T; Moreno-Villanueva, M; Bürkle, A; Grune, T	OXIDATIVE MEDICINE AND CELLULAR LONGEVITY	2017	10.1155/2017/1401452	http://dx.doi.org/10.1155/2017/1401452	28804532
Astrocytes display ultrastructural alterations and heterogeneity in the hippocampus of aged APP-PS1 mice and human post-mortem brain samples	St-Pierre, MK; Carrier, M; Ibáñez, FG; Khakpour, M; Wallman, MJ; Parent, M; Tremblay, ME	JOURNAL OF NEUROINFLAMMATION	2023	10.1186/s12974-023-02752-7	http://dx.doi.org/10.1186/s12974-023-02752-7	36918925
Ataxia-telangiectasia mutated (ATM) genetic variant in Italian centenarians	Piaceri, I; Bagnoli, S; Tedde, A; Sorbi, S; Nacmias, B	NEUROLOGICAL SCIENCES	2013	10.1007/s10072-012-1188-5	http://dx.doi.org/10.1007/s10072-012-1188-5	22960875
Atorvastatin acts synergistically with N-acetyl cysteine to provide therapeutic advantage against Fas-activated erythrocyte apoptosis during chronic arsenic exposure in rats	Biswas, D; Sen, G; Sarkar, A; Biswas, T	TOXICOLOGY AND APPLIED PHARMACOLOGY	2011	10.1016/j.taap.2010.10.002	http://dx.doi.org/10.1016/j.taap.2010.10.002	20946910
Atrophic astrocytes in aged marmosets present tau hyperphosphorylation, RNA oxidation, and DNA fragmentation	Rodríguez-Callejas, JD; Fuchs, E; Perez-Cruz, C	NEUROBIOLOGY OF AGING	2023	10.1016/j.neurobiolaging.2023.04.010	http://dx.doi.org/10.1016/j.neurobiolaging.2023.04.010	37302213
Behead and live long or the tale of cathepsin L	Streubel, MK; Bischof, J; Weiss, R; Duschl, J; Liedl, W; Wimmer, H; Breitenbach, M; Weber, M; Geltinger, F; Richter, K; Rinnerthaler, M	YEAST	2018	10.1002/yea.3286	http://dx.doi.org/10.1002/yea.3286	29044689
Beneficial effects of resistance training on the protein profile of the calcaneal tendon during aging	Barin, FR; Durigan, JLQ; Oliveira, KD; Migliolo, L; Almeida, JA; Carvalho, M; Petriz, B; Selistre-de-Araujo, HS; Fontes, W; Franco, OL; Marqueti, RD	EXPERIMENTAL GERONTOLOGY	2017	10.1016/j.exger.2017.10.019	http://dx.doi.org/10.1016/j.exger.2017.10.019	29066418
BIOLOGY OF HEALTHY AGING AND LONGEVITY	Carmona, JJ; Michan, S	REVISTA DE INVESTIGACION CLINICA-CLINICAL AND TRANSLATIONAL INVESTIGATION	2016			27028172
Blood Vessel Basement Membrane Alterations in Human Retinal Microaneurysms During Aging	Lopez-Luppo, M; Nacher, V; Ramos, D; Catita, J; Navarro, M; Carretero, A; Rodriguez-Baeza, A; Mendes-Jorge, L; Ruberte, J	INVESTIGATIVE OPHTHALMOLOGY & VISUAL SCIENCE	2017	10.1167/iovs.16-19998	http://dx.doi.org/10.1167/iovs.16-19998	28196225
Brain Structural Variability due to Aging and Gender in Cognitively Healthy Elders: Results from the Sao Paulo Ageing and Health Study	Curiati, PK; Tamashiro, JH; Squarzoni, P; Duran, FLS; Santos, LC; Wajngarten, M; Leite, CC; Vallada, H; Menezes, PR; Scazufca, M; Busatto, GF; Alves, TCTF	AMERICAN JOURNAL OF NEURORADIOLOGY	2009	10.3174/ajnr.A1727	http://dx.doi.org/10.3174/ajnr.A1727	19661175
Calycophyllum spruceanum (Benth.), the Amazonian Tree of Youth Prolongs Longevity and Enhances Stress Resistance in Caenorhabditis elegans	Peixoto, H; Roxo, M; Koolen, H; da Silva, F; Silva, E; Braun, MS; Wang, XJ; Wink, M	MOLECULES	2018	10.3390/molecules23030534	http://dx.doi.org/10.3390/molecules23030534	29495517
Cannabidiol Modulates Emotional Function and Brain-Derived Neurotrophic Factor Expression in Middle-Aged Female Rats Exposed to Social Isolation	Saad, N; Raviv, D; Zer-Aviv, TM; Akirav, I	INTERNATIONAL JOURNAL OF MOLECULAR SCIENCES	2023	10.3390/ijms242015492	http://dx.doi.org/10.3390/ijms242015492	37895171
Carotid barochemoreceptor pathological findings regarding carotid plaque status and aging	Milei, J; Lavezzi, AM; Bruni, B; Grana, DR; Azzato, F; Matturri, L	CANADIAN JOURNAL OF CARDIOLOGY	2009	10.1016/S0828-282X(09)70023-6	http://dx.doi.org/10.1016/S0828-282X(09)70023-6	19148350
CD4/CD8 ratio, comorbidities, and aging in treated HIV infected individuals on viral suppression	Passos, DF; Bremm, JM; da Silveira, LL; Jantsch, MH; da Silva, JLG; Disconzi, E; Rezer, JFP; Schwarzbold, AV; Marques, ACF; Schetinger, MRC; Leal, DBR	JOURNAL OF MEDICAL VIROLOGY	2020	10.1002/jmv.25911	http://dx.doi.org/10.1002/jmv.25911	32314818
Cellular and molecular biology of neural aging. Actual situation and perspectives.	Alvarez-Leefmans, FJ	SALUD MENTAL	1999
Changes in acetylator phenotype over the lifespan in the Wistar rat	Lares-Asseff, I; Camacho, GA; Guillé, AJ; Toledo, AR; Trujillo, F; Reyes, RE; Juárez, HM; Pérez, G	MECHANISMS OF AGEING AND DEVELOPMENT	2006	10.1016/j.mad.2005.09.009	http://dx.doi.org/10.1016/j.mad.2005.09.009	16298418
Characterization of plasma thiol redox potential in a common marmoset model of aging	Roede, JR; Uppal, K; Liang, YL; Promislow, DEL; Wachtman, LM; Jones, DP	REDOX BIOLOGY	2013	10.1016/j.redox.2013.06.003	http://dx.doi.org/10.1016/j.redox.2013.06.003	24024176
Characterization of PTH/PTHrP receptor in rat duodenum: Effects of ageing	Gentili, C; Morelli, S; de Boland, AR	JOURNAL OF CELLULAR BIOCHEMISTRY	2003	10.1002/jcb.10472	http://dx.doi.org/10.1002/jcb.10472	12647298
Chloropicrin-induced toxic responses in human lung epithelial cells	Pesonen, M; Häkkinen, M; Rilla, K; Juvonen, R; Kuitunen, T; Pasanen, M; Vähäkangas, K	TOXICOLOGY LETTERS	2014	10.1016/j.toxlet.2014.02.006	http://dx.doi.org/10.1016/j.toxlet.2014.02.006	24548678
Chronic N-acetyl cysteine treatment does not improve respiratory system performance in the mdx mouse model of Duchenne muscular dystrophy	Maxwell, MN; Marullo, AL; Valverde-Perez, E; Slyne, AD; Murphy, B; O'Halloran, KD	EXPERIMENTAL PHYSIOLOGY	2024	10.1113/EP091862	http://dx.doi.org/10.1113/EP091862	38867461
Chronological and biological aging of the human left ventricular myocardium: Analysis of microRNAs contribution	Ramos-Marquès, E; García-Mendívil, L; Pérez-Zabalza, M; Santander-Badules, H; Srinivasan, S; Oliveros, JC; Torres-Pérez, R; Cebollada, A; Vallejo-Gil, JM; Fresneda-Roldan, PC; Fañanás-Mastral, J; Vazquez-Sancho, M; Matamala-Adell, M; Sorribas-Berjón, JF; Bellido-Morales, JA; Mancebón-Sierra, FJ; Vaca-Núñez, AS; Ballester-Cuenca, C; Jiménez-Navarro, M; Villaescusa, JM; Garrido-Huéscar, E; Segovia-…	AGING CELL	2021	10.1111/acel.13383	http://dx.doi.org/10.1111/acel.13383	34092006
Classification for Longevity Potential: The Use of Novel Biomarkers	Beekman, M; Uh, HW; van Heemst, D; Wuhrer, M; Ruhaak, LR; Gonzalez-Covarrubias, V; Hankemeier, T; Houwing-Duistermaat, JJ; Slagboom, PE	FRONTIERS IN PUBLIC HEALTH	2016	10.3389/fpubh.2016.00233	http://dx.doi.org/10.3389/fpubh.2016.00233	27840811
Classifying longevity profiles through longitudinal data mining	Ribeiro, CE; Zárate, LE	EXPERT SYSTEMS WITH APPLICATIONS	2019	10.1016/j.eswa.2018.09.035	http://dx.doi.org/10.1016/j.eswa.2018.09.035
Combination of Texture and Geometric Features for Age Estimation in Face Images	Cirne, MVM; Pedrini, H	VISAPP: PROCEEDINGS OF THE 13TH INTERNATIONAL JOINT CONFERENCE ON COMPUTER VISION, IMAGING AND COMPUTER GRAPHICS THEORY AND APPLICATIONS - VOL 4: VISAPP	2018	10.5220/0006625503950401	http://dx.doi.org/10.5220/0006625503950401
Community Gerontology Model for Healthy Aging Developed in Mexico Framed in Resilience and Generativity	Mendoza-Núñez, VM; Vivaldo-Martínez, M	JOURNAL OF CROSS-CULTURAL GERONTOLOGY	2019	10.1007/s10823-019-09385-5	http://dx.doi.org/10.1007/s10823-019-09385-5	31691072
Comparison of Intra-articular Injection of Hyaluronic Acid and N-Acetyl Cysteine in the Treatment of Knee Osteoarthritis: A Pilot Study	Ozcamdalli, M; Misir, A; Kizkapan, TB; Uzun, E; Duygulu, F; Yazici, C; Kafadar, IH	CARTILAGE	2017	10.1177/1947603516675915	http://dx.doi.org/10.1177/1947603516675915	28934876
Complexity Changes in Human Wrist Temperature Circadian Rhythms through Ageing	Marin, R; Campos, M; Gomariz, A; Lopez, A; Rol, MA; Madrid, JA	FOUNDATIONS ON NATURAL AND ARTIFICIAL COMPUTATION: 4TH INTERNATIONAL WORK-CONFERENCE ON THE INTERPLAY BETWEEN NATURAL AND ARTIFICIAL COMPUTATION, IWINAC 2011, PART I	2011
Computational modeling of age-differences in a visually demanding driving task: Vehicle detection	Ellis, RD; Meitzler, TJ; Witus, G; Sohn, E; Bryk, D; Goetz, R; Gerhart, GR	IEEE TRANSACTIONS ON SYSTEMS MAN AND CYBERNETICS PART A-SYSTEMS AND HUMANS	2000	10.1109/3468.844357	http://dx.doi.org/10.1109/3468.844357
Confocal Raman Study of aging process in diabetes mellitus human voluntaries	Pereira, L; Soto, CAT; dos Santos, L; Ali, SM; Fávero, PP; Martin, AA	BIOPHOTONICS SOUTH AMERICA	2015	10.1117/12.2181040	http://dx.doi.org/10.1117/12.2181040
Correlation analysis between mtDNA 4977-bp deletion and ageing	Pavicic, WH; Richard, SM	MUTATION RESEARCH-FUNDAMENTAL AND MOLECULAR MECHANISMS OF MUTAGENESIS	2009	10.1016/j.mrfmmm.2009.07.009	http://dx.doi.org/10.1016/j.mrfmmm.2009.07.009	19646455
Correlation of 2nd trimester amniotic fluid amino acid profile with gestational age and estimated fetal weight	Athanasiadis, AP; Michaelidou, AM; Fotiou, M; Menexes, G; Theodoridis, TD; Ganidou, M; Tzevelekis, B; Assimakopoulos, E; Tarlatzis, BC	JOURNAL OF MATERNAL-FETAL & NEONATAL MEDICINE	2011	10.3109/14767058.2010.545909	http://dx.doi.org/10.3109/14767058.2010.545909	21271782
Correlations between age, functional status, and the senescence-associated proteins HMGB2 and p16INK4a	Lawrence, I; Bene, M; Nacarelli, T; Azar, A; Cohen, JZ; Torres, C; Johannes, G; Sell, C	GEROSCIENCE	2018	10.1007/s11357-018-0015-1	http://dx.doi.org/10.1007/s11357-018-0015-1	29651745
Cross-country differences in age trends in alcohol consumption among older adults: a cross-sectional study of individuals aged 50 years and older in 22 countries	Calvo, E; Allel, K; Staudinger, UM; Castillo-Carniglia, A; Medina, JT; Keyes, KM	ADDICTION	2021	10.1111/add.15292	http://dx.doi.org/10.1111/add.15292	33241648
Curcumin induces heme oxygenase-1 in normal human skin fibroblasts through redox signaling: Relevance for anti-aging intervention	Lima, CF; Pereira-Wilson, C; Rattan, SIS	MOLECULAR NUTRITION & FOOD RESEARCH	2011	10.1002/mnfr.201000221	http://dx.doi.org/10.1002/mnfr.201000221	20938987
Curcumin induces senescence of primary human cells building the vasculature in a DNA damage and ATM-independent manner	Grabowska, W; Kucharewicz, K; Wnuk, M; Lewinska, A; Suszek, M; Przybylska, D; Mosieniak, G; Sikora, E; Bielak-Zmijewska, A	AGE	2015	10.1007/s11357-014-9744-y	http://dx.doi.org/10.1007/s11357-014-9744-y	25649709
Cystathionine beta synthase modulates senescence of human endothelial cells	Albertini, E; Koziel, R; Dürr, A; Neuhaus, M; Jansen-Dürr, P	AGING-US	2012	10.18632/aging.100491	http://dx.doi.org/10.18632/aging.100491	23117410
Cysteine protease cathepsin B promotes lysosome integrity to extend the lifespan of alternative day fasting worms	Yin, X; Dai, FZ; Ran, DY; Zhang, YT; Qu, Z; Zheng, SQ	AGING CELL	2024	10.1111/acel.14286	http://dx.doi.org/10.1111/acel.14286	39046045
Cysteinylation and homocysteinylation of plasma protein thiols during ageing of healthy human beings	Rossi, R; Giustarini, D; Milzani, A; Dalle-Donne, I	JOURNAL OF CELLULAR AND MOLECULAR MEDICINE	2009	10.1111/j.1582-4934.2008.00417.x	http://dx.doi.org/10.1111/j.1582-4934.2008.00417.x	18624771
DECREASED ACCURACY OF PROTEIN-SYNTHESIS IN EXTRACTS FROM AGING HUMAN-DIPLOID FIBROBLASTS	LUCE, MC; BUNN, CL	EXPERIMENTAL GERONTOLOGY	1989	10.1016/0531-5565(89)90022-3	http://dx.doi.org/10.1016/0531-5565(89)90022-3	2721600
Decreased Brain Levels of Vitamin B12 in Aging, Autism and Schizophrenia	Zhang, YT; Hodgson, NW; Trivedi, MS; Abdolmaleky, HM; Fournier, M; Cuenod, M; Do, KQ; Deth, RC	PLOS ONE	2016	10.1371/journal.pone.0146797	http://dx.doi.org/10.1371/journal.pone.0146797	26799654
Decreased plasma membrane expression of striatal dopamine transporter in aging	Salvatore, MF; Apparsundaram, S; Gerhardt, GA	NEUROBIOLOGY OF AGING	2003	10.1016/S0197-4580(03)00129-5	http://dx.doi.org/10.1016/S0197-4580(03)00129-5	14643386
Deficiency of cystathionine gamma-lyase promotes aortic elastolysis and medial degeneration in aged mice	Zhu, JC; Wang, YH; Rivett, A; Li, HZ; Wu, LY; Wang, R; Yang, GD	JOURNAL OF MOLECULAR AND CELLULAR CARDIOLOGY	2022	10.1016/j.yjmcc.2022.06.011	http://dx.doi.org/10.1016/j.yjmcc.2022.06.011	35843061
Definition of Advanced Age in HIV Infection: Looking for an Age Cut-Off	Blanco, JR; Jarrín, I; Vallejo, M; Berenguer, J; Solera, C; Rubio, R; Pulido, F; Asensi, V; del Amo, J; Moreno, S	AIDS RESEARCH AND HUMAN RETROVIRUSES	2012	10.1089/aid.2011.0377	http://dx.doi.org/10.1089/aid.2011.0377	22607516
Denitrosylate and live longer: how ADH5/GSNOR links mitophagy to aging	Rizza, S; Filomeni, G	AUTOPHAGY	2018	10.1080/15548627.2018.1475818	http://dx.doi.org/10.1080/15548627.2018.1475818	30029585
Detecting Polymorphisms in Human Longevity Studies: HLA Typing and SNP Genotyping by Amplicon Sequencing	Vargas-Alarcón, G; Flores-Domínguez, C	BIOLOGICAL AGING: METHODS AND PROTOCOLS, 2ND EDITION	2013	10.1007/978-1-62703-556-9_16	http://dx.doi.org/10.1007/978-1-62703-556-9_16	23929108
Detection and evaluation of DNA methylation markers found at SCGN and KLF14 loci to estimate human age	Alghanim, H; Antunes, J; Silva, DSBS; Alho, CS; Balamurugan, K; McCord, B	FORENSIC SCIENCE INTERNATIONAL-GENETICS	2017	10.1016/j.fsigen.2017.07.011	http://dx.doi.org/10.1016/j.fsigen.2017.07.011	28854399
Development of a Chemical Reproductive Aging Model in Female Rats	Pestana-Oliveira, N; Carolino, ROG; Kalil-Cutti, B; Leite, CM; Dalpogeto, LC; De Paula, BB; Collister, JP; Anselmo-Franci, J	BIO-PROTOCOL	2021	10.21769/BioProtoc.3994	http://dx.doi.org/10.21769/BioProtoc.3994	34124295
Differences between biological and chronological age-at-death in human skeletal remains: A change of perspective	Couoh, LR	AMERICAN JOURNAL OF PHYSICAL ANTHROPOLOGY	2017	10.1002/ajpa.23236	http://dx.doi.org/10.1002/ajpa.23236	28467628
Differences in Cytokine Production during Aging and Its Relationship with Antimicrobial Peptides Production	Castañeda-Delgado, JE; Frausto-Lujan, I; González-Curiel, I; Montoya-Rosales, A; Serrano, CJ; Torres-Juarez, F; Enciso-Moreno, JA; Rivas-Santiago, B	IMMUNOLOGICAL INVESTIGATIONS	2017	10.1080/08820139.2016.1212873	http://dx.doi.org/10.1080/08820139.2016.1212873	27618158
Differences in the cross-sectional area along the ankle tendons with both age and sex	Mansur, H; Durigan, JLQ; de Noronha, M; Kjaer, M; Magnusson, SP; de Araújo, BAS; Marqueti, RD	JOURNAL OF ANATOMY	2023	10.1111/joa.13774	http://dx.doi.org/10.1111/joa.13774	36250976
Different effect of age on dopamine transporters in the dorsal and ventral striatum of controls and alcoholics	Tupala, E; Hall, H; Bergström, K; Mantere, T; Räsänen, P; Särkioja, T; Hiltunen, J; Tiihonen, J	SYNAPSE	2003	10.1002/syn.10206	http://dx.doi.org/10.1002/syn.10206	12687640
Differential effects of aging on spatial contrast sensitivity to linear and polar sine-wave gratings	Costa, TL; Nogueira, RMTBL; Pereira, AGF; Santos, NA	BRAZILIAN JOURNAL OF MEDICAL AND BIOLOGICAL RESEARCH	2013	10.1590/1414-431X20133117	http://dx.doi.org/10.1590/1414-431X20133117	24141613
Differential expression of cathepsins K, S and V between young and aged Caucasian women skin epidermis	Sage, J; De Quéral, D; Leblanc-Noblesse, E; Kurfurst, R; Schnebert, S; Perrier, E; Nizard, C; Lalmanach, G; Lecaille, F	MATRIX BIOLOGY	2014	10.1016/j.matbio.2013.07.002	http://dx.doi.org/10.1016/j.matbio.2013.07.002	23871919
Differential modulation of apoptotic gene expression by N-acetyl-L-cysteine in Leydig cells stimulated persistently with hCG in vivo	Aggarwal, A; Misro, MM; Maheshwari, A; Sehgal, N	MOLECULAR AND CELLULAR ENDOCRINOLOGY	2012	10.1016/j.mce.2011.08.002	http://dx.doi.org/10.1016/j.mce.2011.08.002	21856376
Differential Role of Sex and Age in the Synaptic Transmission of Degus (Octodon degus)	Oliva, CA; Rivera, DS; Mariqueo, TA; Bozinovic, F; Inestrosa, NC	FRONTIERS IN INTEGRATIVE NEUROSCIENCE	2022	10.3389/fnint.2022.799147	http://dx.doi.org/10.3389/fnint.2022.799147	35295186
Distinct DNA repair mechanisms prevent formaldehyde toxicity during development, reproduction and aging	Rieckher, M; Gallrein, C; Alquezar-Artieda, N; Bourached-Silva, N; Vaddavalli, PL; Mares, D; Backhaus, M; Blindauer, T; Greger, K; Wiesner, E; Pontel, LB; Schumacher, B	NUCLEIC ACIDS RESEARCH	2024	10.1093/nar/gkae519	http://dx.doi.org/10.1093/nar/gkae519	38894680
DNA Methylation Analysis Validates Organoids as a Viable Model for Studying Human Intestinal Aging	Lewis, SK; Nachun, D; Martin, MG; Horvath, S; Coppola, G; Jones, DL	CELLULAR AND MOLECULAR GASTROENTEROLOGY AND HEPATOLOGY	2020	10.1016/j.jcmgh.2019.11.013	http://dx.doi.org/10.1016/j.jcmgh.2019.11.013	31805439
Do age and sex impact on the absolute cell numbers of human brain regions?	Oliveira-Pinto, AV; Andrade-Moraes, CH; Oliveira, LM; Parente-Bruno, DR; Santos, RM; Coutinho, RA; Alho, ATL; Leite, REP; Suemoto, CK; Grinberg, LT; Pasqualucci, CA; Jacob, W; Lent, R	BRAIN STRUCTURE & FUNCTION	2016	10.1007/s00429-015-1118-4	http://dx.doi.org/10.1007/s00429-015-1118-4	26416171
Do aging, drinking, and having unhealthy weight have a synergistic impact on semen quality?	Ramírez, N; Estofán, G; Tissera, A; Molina, R; Luque, EM; Torres, PJ; Mangeaud, A; Martini, AC	JOURNAL OF ASSISTED REPRODUCTION AND GENETICS	2021	10.1007/s10815-021-02274-2	http://dx.doi.org/10.1007/s10815-021-02274-2	34327599
Donor's age dependent proliferation decrease of human bone marrow mesenchymal stem cells is linked to diminished clonogenicity	Li, YY; Charif, N; Mainard, D; Bensoussan, D; Stoltz, JF; de Isla, N	BIO-MEDICAL MATERIALS AND ENGINEERING	2014	10.3233/BME-140973	http://dx.doi.org/10.3233/BME-140973	24928917
DRD4 Genotype Predicts Longevity in Mouse and Human	Grady, DL; Thanos, PK; Corrada, MM; Barnett, JC; Ciobanu, V; Shustarovich, D; Napoli, A; Moyzis, AG; Grandy, D; Rubinstein, M; Wang, GJ; Kawas, CH; Chen, CS; Dong, Q; Wang, E; Volkow, ND; Moyzis, RK	JOURNAL OF NEUROSCIENCE	2013	10.1523/JNEUROSCI.3515-12.2013	http://dx.doi.org/10.1523/JNEUROSCI.3515-12.2013	23283341
Effect of age and sex on immune checkpoint expression and kinetics in human T cells	Reitsema, RD; Cadena, RH; Nijhof, SH; Abdulahad, WH; Huitema, MG; Paap, D; Brouwer, E; Boots, AMH; Heeringa, P	IMMUNITY & AGEING	2020	10.1186/s12979-020-00203-y	http://dx.doi.org/10.1186/s12979-020-00203-y	33292359
Effect of aging on bioactive amines, microbial flora, physico-chemical characteristics, and tenderness of broiler breast meat	Moreira, APS; Giombelli, A; Labanca, RA; Nelson, DL; Glória, MBA	POULTRY SCIENCE	2008	10.3382/ps.2007-00370	http://dx.doi.org/10.3382/ps.2007-00370	18753456
Effect of aging on deformability of erythrocytes in shear flow	Yamanari, T; Hashimoto, S; Omori, M; Hozo, H; Morita, Y; Sahara, T; Sekiyama, T; Morioka, Y; Yamasaki, K; Kondo, H; Ogawa, N; Otani, H; Imamura, H	8TH WORLD MULTI-CONFERENCE ON SYSTEMICS, CYBERNETICS AND INFORMATICS, VOL VII, PROCEEDINGS: APPLICATIONS OF INFORMATICS AND CYBERNETICS IN SCIENCE AND ENGINEERING	2004
Effect of N-acetyl cysteine, Neopterin and Dexamethasone on the Viability of Titanium dioxide Nanoparticles Exposed Cell Lines	Engin, AB; Engin, ED; Karahalil, B	PTERIDINES	2012
Effect of N-acetyl-L-cysteine on ROS production and cell death caused by HEMA in human primary gingival fibroblasts	Spagnuolo, G; D'Antò, V; Cosentino, C; Schmalz, G; Schweikl, H; Rengo, S	BIOMATERIALS	2006	10.1016/j.biomaterials.2005.10.022	http://dx.doi.org/10.1016/j.biomaterials.2005.10.022	16289659
Effect of surface treatment on the retention of zirconia crowns to tooth structure after aging	Monteiro, RV; dos Santos, DM; Bernardon, JK; De Souza, GM	JOURNAL OF ESTHETIC AND RESTORATIVE DENTISTRY	2020	10.1111/jerd.12623	http://dx.doi.org/10.1111/jerd.12623	32627364
Effects of age and comorbidities on serum levels of inflammatory markers in community-acquired pneumonia	Viasus, D; Simonetti, AF; Estupiñan-Bohórquez, AF; Carratalà, J	EUROPEAN JOURNAL OF CLINICAL INVESTIGATION	2021	10.1111/eci.13480	http://dx.doi.org/10.1111/eci.13480	33350464
Effects of ageing on proliferative ability, and the expressions of secreted protein, acidic and rich in cysteine (SPARC) and osteoprotegerin (osteoclastogenesis inhibitory factor) in cultures of human periodontal ligament cells	Shiba, H; Nakanishi, K; Sakata, M; Fujita, T; Uchida, Y; Kurihara, H	MECHANISMS OF AGEING AND DEVELOPMENT	2000	10.1016/S0047-6374(00)00140-8	http://dx.doi.org/10.1016/S0047-6374(00)00140-8	10958924
Effects of aging on DNA hydroxymethylation and methylation in human dental follicles	de Menezes, VCB; de Siqueira, EC; Costa, SFD; de Souza, FTA; de Souza, RP; Gomez, RS; Gomes, CC	ARCHIVES OF ORAL BIOLOGY	2020	10.1016/j.archoralbio.2020.104856	http://dx.doi.org/10.1016/j.archoralbio.2020.104856	32763471
Effects of aging on nitrergic neurons in human striatum and subthalamic nucleus	dos Santos-Lobato, BL; Del-Bel, EA; Pittella, JEH; Tumas, V	ARQUIVOS DE NEURO-PSIQUIATRIA	2015	10.1590/0004-282X20150097	http://dx.doi.org/10.1590/0004-282X20150097	26352497
Effects of Antioxidants in Reducing Accumulation of Fat in Hepatocyte	Yang, JP; Shin, JH; Seo, SH; Kim, SG; Lee, SH; Shin, EH	INTERNATIONAL JOURNAL OF MOLECULAR SCIENCES	2018	10.3390/ijms19092563	http://dx.doi.org/10.3390/ijms19092563	30158441
Effects of cellular aging on the induction of c-fos by antioxidant treatments	Keogh, BP; Tresini, M; Cristofalo, VJ; Allen, RG	MECHANISMS OF AGEING AND DEVELOPMENT	1996	10.1016/0047-6374(95)01689-9	http://dx.doi.org/10.1016/0047-6374(95)01689-9	8733110
Effects of dietary supplementation with N-acetyl cysteine, acetyl-L-carnitine and S-adenosyl methionine on cognitive performance and aggression in normal mice and mice expressing human ApoE4	Shea, TB	NEUROMOLECULAR MEDICINE	2007	10.1007/s12017-007-8005-y	http://dx.doi.org/10.1007/s12017-007-8005-y	17914184
Effects of ebselen and N-acetyl cysteine on replicative aging of primary human fibroblast strains	Marthandan, S	IMMUNITY & AGEING	2015	10.1186/s12979-015-0035-y	http://dx.doi.org/10.1186/s12979-015-0035-y	26180538
Effects of N-acetyl cysteine on mitochondrial ROS, mitochondrial dynamics, and inflammation on lipopolysaccharide-treated human apical papilla cells	Jariyamana, N; Chuveera, P; Dewi, A; Leelapornpisid, W; Ittichaicharoen, J; Chattipakorn, S; Srisuwan, T	CLINICAL ORAL INVESTIGATIONS	2021	10.1007/s00784-020-03721-7	http://dx.doi.org/10.1007/s00784-020-03721-7	33404763
Effects of N-acetyl-L-cysteine on bleomycin induced oxidative stress in malignant testicular germ cell tumors	Cort, A; Ozdemir, E; Timur, M; Ozben, T	BIOCHIMIE	2012	10.1016/j.biochi.2012.08.015	http://dx.doi.org/10.1016/j.biochi.2012.08.015	22940535
Effects of natural aging and gender on pro-inflammatory markers	Milan-Mattos, JC; Anibal, FF; Perseguini, NM; Minatel, V; Rehder-Santos, P; Castro, CA; Vasilceac, FA; Mattiello, SM; Faccioli, LH; Catai, AM	BRAZILIAN JOURNAL OF MEDICAL AND BIOLOGICAL RESEARCH	2019	10.1590/1414-431X20198392	http://dx.doi.org/10.1590/1414-431X20198392	31411315
Efficacy of various antioxidants in the protection of the retinal pigment epithelium from oxidative stress	Kagan, DB; Liu, H; Hutnik, CML	CLINICAL OPHTHALMOLOGY	2012	10.2147/OPTH.S35139	http://dx.doi.org/10.2147/OPTH.S35139	23055666
Elevating understanding: Linking high-altitude hypoxia to brain aging through EEG functional connectivity and spectral analyses	Coronel-Oliveros, C; Medel, V; Whitaker, GA; Astudillo, A; Gallagher, D; Z-Rivera, L; Prado, P; El-Deredy, W; Orio, P; Weinstein, A	NETWORK NEUROSCIENCE	2024	10.1162/netn_a_00352	http://dx.doi.org/10.1162/netn_a_00352	38562297
Elimination of damaged mitochondria during UVB-induced senescence is orchestrated by NIX-dependent mitophagy	Cavinato, M; Martic, I; Wedel, S; Pittl, A; Koziel, R; Weinmmuellner, R; Schosserer, M; Jenewein, B; Bobbili, MR; Arcalis, E; Haybaeck, J; Pierer, G; Ploner, C; Hermann, M; Romani, N; Schmuth, M; Grillari, J; Jansen-Dürr, P	AGING CELL	2024	10.1111/acel.14186	http://dx.doi.org/10.1111/acel.14186	38761001
Energetic stress induces premature aging of diploid human fibroblasts (Wi-38) in vitro	Reichelt, J; Schachtschabel, DO	ARCHIVES OF GERONTOLOGY AND GERIATRICS	2001	10.1016/S0167-4943(01)00102-9	http://dx.doi.org/10.1016/S0167-4943(01)00102-9	11395168
Epigenetic aging differences between Wichí and Criollos from Argentina	Iannuzzi, V; Sarno, S; Sazzini, M; Abondio, P; Sala, C; Bacalini, MG; Gentilini, D; Calzari, L; Masciotta, F; Garagnani, P; Castellani, G; Moretti, E; Dasso, MC; Sevini, F; Franceschi, ZA; Franceschi, C; Pettener, D; Luiselli, D; Giuliani, C	EVOLUTION MEDICINE AND PUBLIC HEALTH	2023	10.1093/emph/eoad034	http://dx.doi.org/10.1093/emph/eoad034	37954982
Epigenetics of Aging	Sierra, MI; Fernández, AF; Fraga, MF	CURRENT GENOMICS	2015	10.2174/1389202916666150817203459	http://dx.doi.org/10.2174/1389202916666150817203459	27019618
ESTIMATION AGE OF DEATH OF JUVENILE GUANACOS USING UNFUSED LONG BONE SIZES. AGE STRUCTURE AND SEASONALITY IN PALI AIKE LAVA FIELD (OREJAS DE BURRO 1 SITE)	L'heureux, L; Kaufmann, C	MAGALLANIA	2012
Estradiol valerate elicits antidepressant-like effects in middle-aged female rats under chronic mild stress	Romano-Torres, M; Fernandez-Guasti, A	BEHAVIOURAL PHARMACOLOGY	2010	10.1097/FBP.0b013e328337bdfc	http://dx.doi.org/10.1097/FBP.0b013e328337bdfc	20168212
Evaluation of Age-Related Interstitial Myocardial Fibrosis With Cardiac Magnetic Resonance Contrast-Enhanced T1 Mapping MESA (Multi-Ethnic Study of Atherosclerosis)	Liu, CY; Liu, YC; Wu, C; Armstrong, A; Volpe, GJ; Van der Geest, RJ; Liu, YM; Hundley, WG; Gomes, AS; Liu, S; Nacif, M; Bluemke, DA; Lima, JAC	JOURNAL OF THE AMERICAN COLLEGE OF CARDIOLOGY	2013	10.1016/j.jacc.2013.05.078	http://dx.doi.org/10.1016/j.jacc.2013.05.078	23871886
Evaluation of data collection bias of third molar stages of mineralisation for age estimation in the living	Santos, ID; Baptista, IP; da Silva, RHA; Cunha, E	FORENSIC SCIENCES RESEARCH	2024	10.1093/fsr/owae004	http://dx.doi.org/10.1093/fsr/owae004	38765699
Evaluation of DNA methylation markers and their potential to predict human aging	Silva, DSBS; Antunes, J; Balamurugan, K; Duncan, G; Alho, CS; McCord, B	ELECTROPHORESIS	2015	10.1002/elps.201500137	http://dx.doi.org/10.1002/elps.201500137	26010003
Evidence for age-related changes in the circadian activity rhythm of the diurnal primate Callithrix jacchus: a case report	Gonçalves, FB; Borges, GR; Gonçalves, BSB; Cavalcante, JS; Menezes, AAL; Azevedo, CVM	BIOLOGICAL RHYTHM RESEARCH	2016	10.1080/09291016.2015.1129695	http://dx.doi.org/10.1080/09291016.2015.1129695
Expression of elastolytic cathepsins in human skin and their involvement in age-dependent elastin degradation	Panwar, P; Hedtke, T; Heinz, A; Andrault, PM; Hoehenwarter, W; Granville, DJ; Schmelzer, CEH; Brömme, D	BIOCHIMICA ET BIOPHYSICA ACTA-GENERAL SUBJECTS	2020	10.1016/j.bbagen.2020.129544	http://dx.doi.org/10.1016/j.bbagen.2020.129544	32007579
Fcγ receptors on aging neutrophils	Gasparoto, TH; Dalboni, TM; Amôr, NG; Abe, AE; Perri, G; Lara, VS; Vieira, NA; Gasparoto, CT; Campanelli, AP	JOURNAL OF APPLIED ORAL SCIENCE	2021	10.1590/1678-7757-2020-0770	http://dx.doi.org/10.1590/1678-7757-2020-0770	33825754
Feature tracking and aging	Allard, R; Lagacé-Nadon, S; Faubert, J	FRONTIERS IN PSYCHOLOGY	2013	10.3389/fpsyg.2013.00427	http://dx.doi.org/10.3389/fpsyg.2013.00427	23874318
Feeding intervention potentiates the effect of mechanical loading to induce new bone formation in mice	Samvelyan, HJ; Mathers, JC; Skerry, TM	FASEB JOURNAL	2021	10.1096/fj.202100334RR	http://dx.doi.org/10.1096/fj.202100334RR	34516688
Fornix volumetric increase and microglia morphology contribute to spatial and recognition-like memory decline in ageing male mice	Cárdenas-Tueme, M; Trujillo-Villarreal, LA; Ramírez-Amaya, V; Garza-Villarreal, EA; Camacho-Morales, A; Reséndez-Pérez, D	NEUROIMAGE	2022	10.1016/j.neuroimage.2022.119039	http://dx.doi.org/10.1016/j.neuroimage.2022.119039	35227858
FOXO-mediated repression of Dicer1 regulates metabolism, stress resistance, and longevity in Drosophila	Sánchez, JA; Ingaramo, MC; Gervé, MP; Thomas, MG; Boccaccio, GL; Dekanty, A	PROCEEDINGS OF THE NATIONAL ACADEMY OF SCIENCES OF THE UNITED STATES OF AMERICA	2023	10.1073/pnas.2216539120	http://dx.doi.org/10.1073/pnas.2216539120	37014862
Functional and Morphological Adaptations to Aging in Knee Extensor Muscles of Physically Active Men	Baroni, BM; Geremia, JM; Rodrigues, R; Borges, MK; Jinha, A; Herzog, W; Vaz, MA	JOURNAL OF APPLIED BIOMECHANICS	2013	10.1123/jab.29.5.535	http://dx.doi.org/10.1123/jab.29.5.535	23182830
Gene expression-based drug repurposing to target aging	Dönertas, HM; Valenzuela, MF; Partridge, L; Thornton, JM	AGING CELL	2018	10.1111/acel.12819	http://dx.doi.org/10.1111/acel.12819	29959820
Gene purging and the evolution of Neoave metabolism and longevity	Ng, D; Pawling, J; Dennis, JW	JOURNAL OF BIOLOGICAL CHEMISTRY	2023	10.1016/j.jbc.2023.105409	http://dx.doi.org/10.1016/j.jbc.2023.105409	37918802
Genome-wide DNA methylation changes with age in disease-free human skeletal muscle	Zykovich, A; Hubbard, A; Flynn, JM; Tarnopolsky, M; Fraga, MF; Kerksick, C; Ogborn, D; MacNeil, L; Mooney, SD; Melov, S	AGING CELL	2014	10.1111/acel.12180	http://dx.doi.org/10.1111/acel.12180	24304487
Genomewide mechanisms of chronological longevity by dietary restriction in budding yeast	Campos, SE; Avelar-Rivas, JA; Garay, E; Juárez-Reyes, A; DeLuna, A	AGING CELL	2018	10.1111/acel.12749	http://dx.doi.org/10.1111/acel.12749	29575540
Genomic instability in the naturally and prematurely aged myocardium	De Majo, F; Martens, L; Hegenbarth, JC; Rühle, F; Hamczyk, MR; Nevado, RM; Andrés, V; Hilbold, E; Bär, C; Thum, T; de Boer, M; Duncker, DJ; Schroen, B; Armand, AS; Stoll, M; De Windt, LJ	PROCEEDINGS OF THE NATIONAL ACADEMY OF SCIENCES OF THE UNITED STATES OF AMERICA	2021	10.1073/pnas.2022974118	http://dx.doi.org/10.1073/pnas.2022974118	34465617
Gestational age-dependent gene expression profiling of ATP-binding cassette transporters in the healthy human placenta	Imperio, GE; Javam, M; Lye, P; Constantinof, A; Dunk, CE; Reis, FM; Lye, SJ; Gibb, W; Matthews, SG; Ortiga-Carvalho, TM; Bloise, E	JOURNAL OF CELLULAR AND MOLECULAR MEDICINE	2019	10.1111/jcmm.13966	http://dx.doi.org/10.1111/jcmm.13966	30407748
Ggct (γ-glutamyl cyclotransferase) plays an important role in erythrocyte antioxidant defense and red blood cell survival	He, ZK; Sun, XQ; Wang, SX; Bai, DS; Zhao, XY; Han, Y; Hao, PL; Liu, XS	BRITISH JOURNAL OF HAEMATOLOGY	2021	10.1111/bjh.17775	http://dx.doi.org/10.1111/bjh.17775	34409610
Glutathione in human plasma: Decline in association with aging, age-related macular degeneration, and diabetes	Samiec, PS; Drews-Botsch, C; Flagg, EW; Kurtz, JC; Sternberg, P; Reed, RL; Jones, DP	FREE RADICAL BIOLOGY AND MEDICINE	1998	10.1016/S0891-5849(97)00286-4	http://dx.doi.org/10.1016/S0891-5849(97)00286-4	9586798
Glutathione S-transferase hGSTM3 and ageing-associated neurodegeneration: relationship to Alzheimer's disease	Tchaikovskaya, T; Fraifeld, V; Urphanishvili, T; Andorfer, JH; Davies, P; Listowsky, I	MECHANISMS OF AGEING AND DEVELOPMENT	2005	10.1016/j.mad.2004.08.029	http://dx.doi.org/10.1016/j.mad.2004.08.029	15621212
G-quadruplexes Stabilization Upregulates CCN1 and Accelerates Aging in Cultured Cerebral Endothelial Cells	Noh, B; Blasco-Conesa, MP; Lai, YJ; Ganesh, BP; Urayama, A; Moreno-Gonzalez, I; Marrelli, SP; Mccullough, LD; Moruno-Manchon, JF	FRONTIERS IN AGING	2022	10.3389/fragi.2021.797562	http://dx.doi.org/10.3389/fragi.2021.797562	35822045
Growth hormone/IGF-I-dependent signaling restores decreased expression of the myokine SPARC in aged skeletal muscle	Mathes, S; Fahrner, A; Luca, E; Krützfeldt, J	JOURNAL OF MOLECULAR MEDICINE-JMM	2022	10.1007/s00109-022-02260-w	http://dx.doi.org/10.1007/s00109-022-02260-w	36178526
HAM/TSP and major depression: the role of age	Boa-Sorte, N; Galvao-Castro, AV; Borba, D; Lima, RBND; Galvao-Castro, B	BRAZILIAN JOURNAL OF INFECTIOUS DISEASES	2015	10.1016/j.bjid.2014.12.003	http://dx.doi.org/10.1016/j.bjid.2014.12.003	25636187
Heterogeneities in dengue spatial-temporal transmission in Brazilian cities and its influence on the optimal age of vaccination	Cardim, LL; Pinho, STR; Teixeira, MG; Costa, MCN; Esteva, ML; Ferreira, CP	BMC PUBLIC HEALTH	2019	10.1186/s12889-019-6426-9	http://dx.doi.org/10.1186/s12889-019-6426-9	30727988
Heterogenous deposition of β-amyloid in the brain of aged dogs	Mesquita, LLR; Mesquita, LP; Wadt, D; Bruhn, FRP; Maiorka, PC	NEUROBIOLOGY OF AGING	2021	10.1016/j.neurobiolaging.2020.12.006	http://dx.doi.org/10.1016/j.neurobiolaging.2020.12.006	33422893
High-Resolution Profiling of Stationary-Phase Survival Reveals Yeast Longevity Factors and Their Genetic Interactions	Garay, E; Campos, SE; de la Cruz, JG; Gaspar, AP; Jinich, A; DeLuna, A	PLOS GENETICS	2014	10.1371/journal.pgen.1004168	http://dx.doi.org/10.1371/journal.pgen.1004168	24586198
Histoarchitectural Deterioration of Lymphoid Tissues in HIV-1 Infection and in Aging	Furler, RL; Newcombe, KL; Estrada, PMD; Reyes-Terán, G; Uittenbogaart, CH; Nixon, DF	AIDS RESEARCH AND HUMAN RETROVIRUSES	2019	10.1089/aid.2019.0156	http://dx.doi.org/10.1089/aid.2019.0156	31474115
Histopathology of Cutaneous Aging	Fernandez-Flores, A; Saeb-Lima, M	AMERICAN JOURNAL OF DERMATOPATHOLOGY	2019	10.1097/DAD.0000000000001260	http://dx.doi.org/10.1097/DAD.0000000000001260	31232733
HIV and aging, biological mechanisms, and therapies: What do we know?	Grosso, TM; Alcamí, J; Arribas, JR; Martín, M; Sereti, I; Tarr, P; Cahn, P; Clotet, B; Sued, O; Negredo, E	AIDS REVIEWS	2022	10.24875/AIDSRev.21000085	http://dx.doi.org/10.24875/AIDSRev.21000085	35901108
HIV infection in different age groups: Potential implications for prevention. CoRIS Cohort, Spain, 2004-2008	Caro-Murillo, AM; Luciano, AG; Rubio, GN; Noval, ML; Ramos, JRB	MEDICINA CLINICA	2010	10.1016/j.medcli.2009.09.053	http://dx.doi.org/10.1016/j.medcli.2009.09.053	20207371
HPLC analysis of human erythrocytic glutathione forms using OPA and N-acetyl-cysteine ethyl ester: Evidence for nitrite-induced GSH oxidation to GSSG	Michaelsen, JT; Dehnert, S; Giustarini, D; Beckmann, B; Tsikasa, D	JOURNAL OF CHROMATOGRAPHY B-ANALYTICAL TECHNOLOGIES IN THE BIOMEDICAL AND LIFE SCIENCES	2009	10.1016/j.jchromb.2009.06.043	http://dx.doi.org/10.1016/j.jchromb.2009.06.043	19665947
Human Adipose Tissue Derived Pericytes Increase Life Span in Utrntm1Ked Dmdmdx/J Mice	Valadares, MC; Gomes, JP; Castello, G; Assoni, A; Pellati, M; Bueno, C; Corselli, M; Silva, H; Bartolini, P; Vainzof, M; Margarido, PF; Baracat, E; Péault, B; Zatz, M	STEM CELL REVIEWS AND REPORTS	2014	10.1007/s12015-014-9537-9	http://dx.doi.org/10.1007/s12015-014-9537-9	24943487
Human Adipose-Derived CD146+ Stem Cells Increase Life Span of a Muscular Dystrophy Mouse Model More Efficiently than Mesenchymal Stromal Cells	Gomes, JP; Coatti, GC; Valadares, MC; Assoni, AF; Pelatti, MV; Secco, M; Zatz, M	DNA AND CELL BIOLOGY	2018	10.1089/dna.2018.4158	http://dx.doi.org/10.1089/dna.2018.4158	30059260
Human Ageing Genomic Resources: updates on key databases in ageing research	de Magalhaes, JP; Abidi, Z; dos Santos, GA; Avelar, RA; Barardo, D; Chatsirisupachai, K; Clark, P; De-Souza, EA; Johnson, EJ; Lopes, I; Novoa, G; Senez, L; Talay, A; Thornton, D; To, PKP	NUCLEIC ACIDS RESEARCH	2023	10.1093/nar/gkad927	http://dx.doi.org/10.1093/nar/gkad927	37933854
Human aging and somatic point mutations in mtDNA: A comparative study of generational differences (grandparents and grandchildren)	Marinho, AND; de Moraes, MR; Santos, S; Ribeiro-dos-Santos, A	GENETICS AND MOLECULAR BIOLOGY	2011	10.1590/S1415-47572010005000106	http://dx.doi.org/10.1590/S1415-47572010005000106	21637539
Human longevity is associated with regular sleep patterns, maintenance of slow wave sleep, and favorable lipid profile	Mazzotti, DR; Guindalini, C; Moraes, WAD; Andersen, ML; Cendoroglo, MS; Ramos, LR; Tufik, S	FRONTIERS IN AGING NEUROSCIENCE	2014	10.3389/fnagi.2014.00134	http://dx.doi.org/10.3389/fnagi.2014.00134	25009494
Human neutrophil peptide-1 decreases during ageing in selected Mexican population	Rivas-Santiago, B; Castañeda-Delgado, JE; de Haro-Acosta, J; Torres-Juarez, F; Frausto-Lujan, I; Marin-Luevano, P; González-Amaro, R; Enciso-Moreno, JA	IMMUNOLOGIC RESEARCH	2016	10.1007/s12026-015-8689-2	http://dx.doi.org/10.1007/s12026-015-8689-2	26323500
Human Papillomavirus Virus (HPV) Genotype-and Age-Specific Analyses of External Genital Lesions Among Men in the HPV Infection in Men (HIM) Study	Ingles, DJ; Campbell, CMP; Messina, JA; Stoler, MH; Lin, HY; Fulp, WJ; Abrahamsen, M; Sirak, BA; O'Keefe, MT; Papenfuss, M; Gage, C; da Silva, RC; Sosa, RG; Juarez, OR; Villa, LL; Ponce, EL; Giuliano, AR	JOURNAL OF INFECTIOUS DISEASES	2015	10.1093/infdis/jiu587	http://dx.doi.org/10.1093/infdis/jiu587	25344518
Human retinal pigment epithelial SPARC expression and age: an immunohistochemical study	Howard, C; Garcia-Fiñana, M; Yan, Q; Hiscott, P	HISTOLOGY AND HISTOPATHOLOGY	2010			20607658
Hydralazine Revives Cellular and Ocular Lens Health-Span by Ameliorating the Aging and Oxidative-Dependent Loss of the Nrf2-Activated Cellular Stress Response	Chhunchha, B; Kubo, E; Krueger, RR; Singh, DP	ANTIOXIDANTS	2023	10.3390/antiox12010140	http://dx.doi.org/10.3390/antiox12010140	36671002
Identification of a conserved gene signature associated with an exacerbated inflammatory environment in the hippocampus of aging rats	Pardo, J; Abba, MC; Lacunza, E; Francelle, L; Morel, GR; Outeiro, TF; Goya, RG	HIPPOCAMPUS	2017	10.1002/hipo.22703	http://dx.doi.org/10.1002/hipo.22703	28085212
Identification of amino acids in mitochondrially encoded proteins that correlate with lifespan	Mariadassou, M; Pellay, FX	EXPERIMENTAL GERONTOLOGY	2014	10.1016/j.exger.2014.03.009	http://dx.doi.org/10.1016/j.exger.2014.03.009	24657631
Identification of Telomerase-activating Blends From Naturally Occurring Compounds	Ait-Ghezala, G; Hassan, S; Tweed, M; Paris, D; Crynen, G; Zakirova, Z; Crynen, S; Crawford, F	ALTERNATIVE THERAPIES IN HEALTH AND MEDICINE	2016			27433836
Immunoproteasome and LMP2 polymorphism in aged and Alzheimer's disease brains	Mishto, M; Bellavista, E; Santoro, A; Stolzing, A; Ligorio, C; Nacmias, B; Spazzafumo, L; Chiappelli, M; Licastro, F; Sorbi, S; Pession, A; Ohm, T; Grune, T; Franceschi, C	NEUROBIOLOGY OF AGING	2006	10.1016/j.neurobiolaging.2004.12.004	http://dx.doi.org/10.1016/j.neurobiolaging.2004.12.004	16298241
Impact of demography and population dynamics on the genetic architecture of human longevity	Giuliani, C; Sazzini, M; Pirazzini, C; Bacalini, MG; Marasco, E; Gnecchi-Ruscone, GA; Fang, F; Sarno, S; Gentilini, D; Di Blasio, AM; Crocco, P; Passarino, G; Mari, D; Monti, D; Nacmias, B; Sorbi, S; Salvarani, C; Catanoso, M; Pettener, D; Luiselli, D; Ukraintseva, S; Yashin, A; Franceschi, C; Garagnani, P	AGING-US	2018	10.18632/aging.101515	http://dx.doi.org/10.18632/aging.101515	30089705
Impact of sex, age and diet on the cysteine/cystine and glutathione/glutathione disulfide plasma redox couples in mice	Watson, WH; Greenwell, JC; Zheng, YX; Furmanek, S; Torres-Gonzalez, E; Ritzenthaler, JD; Roman, J	JOURNAL OF NUTRITIONAL BIOCHEMISTRY	2020	10.1016/j.jnutbio.2020.108431	http://dx.doi.org/10.1016/j.jnutbio.2020.108431	32615368
Improving retinal mitochondrial function as a treatment for age-related macular degeneration	Ebeling, MC; Polanco, JR; Qu, J; Tu, CJ; Montezuma, SR; Ferrington, DA	REDOX BIOLOGY	2020	10.1016/j.redox.2020.101552	http://dx.doi.org/10.1016/j.redox.2020.101552	32446621
In search for geroprotectors: in silico screening and in vitro validation of signalome-level mimetics of young healthy state	Aliper, A; Belikov, AV; Garazha, A; Jellen, L; Artemov, A; Suntsova, M; Ivanova, A; Venkova, L; Borisov, N; Buzdin, A; Mamoshina, P; Putin, E; Swick, AG; Moskalev, A; Zhavoronkov, A	AGING-US	2016	10.18632/aging.101047	http://dx.doi.org/10.18632/aging.101047	27677171
In silico clinical trials for anti-aging therapies	Menendez, JA; Cuyàs, E; Folguera-Blasco, N; Verdura, S; Martin-Castillo, B; Joven, J; Alarcón, T	AGING-US	2019	10.18632/aging.102180	http://dx.doi.org/10.18632/aging.102180	31444969
In vitro age dependent response of macrophages to micro and nano titanium dioxide particles	Bruno, ME; Sittner, M; Cabrini, RL; Guglielmotti, MB; Olmedo, DG; Tasat, DR	JOURNAL OF BIOMEDICAL MATERIALS RESEARCH PART A	2015	10.1002/jbm.a.35194	http://dx.doi.org/10.1002/jbm.a.35194	24733814
In vitro and clinical evaluation of SIG1273: a cosmetic functional ingredient with a broad spectrum of anti-aging and antioxidant activities	Fernández, JR; Rouzard, K; Voronkov, M; Huber, KL; Webb, C; Stock, JB; Stock, M; Gordon, JS; Pérez, E	JOURNAL OF COSMETIC DERMATOLOGY	2016	10.1111/jocd.12206	http://dx.doi.org/10.1111/jocd.12206	26754448
In vivo transcriptomic profiling using cell encapsulation identifies effector pathways of systemic aging	Mashinchian, O; Hong, X; Michaud, J; Migliavacca, E; Lefebvre, G; Boss, C; De Franceschi, F; Le Moal, E; Collerette-Tremblay, J; Isern, J; Metairon, S; Raymond, F; Descombes, P; Bouche, N; Muñoz-Cánoves, P; Feige, JN; Bentzinger, CF	ELIFE	2022	10.7554/eLife.57393	http://dx.doi.org/10.7554/eLife.57393	35245177
In vivo visualization of aging-associated gene transcription: evidence for free radical theory of aging	Zhang, J; Dai, JL; Lu, Y; Yao, Z; O'Brien, CA; Murtha, JM; Qi, WC; Hall, DE; Manolagas, SC; Ershler, WB; Keller, ET	EXPERIMENTAL GERONTOLOGY	2004	10.1016/j.exger.2003.10.024	http://dx.doi.org/10.1016/j.exger.2003.10.024	15036418
Increase in the intramolecular disulfide bonding of alpha-A crystallin during aging of the human	Takemoto, L	EXPERIMENTAL EYE RESEARCH	1996	10.1006/exer.1996.0149	http://dx.doi.org/10.1006/exer.1996.0149	8994362
Increased brain cytokine level associated impairment of vigilance and memory in aged rats can be alleviated by alpha7 nicotinic acetylcholine receptor agonist treatment	Bali, ZK; Nagy, LV; Bruszt, N; Bodó, K; Engelmann, P; Hernádi, Z; Gönter, K; Tadepalli, SA; Hernádi, I	GEROSCIENCE	2024	10.1007/s11357-023-01019-6	http://dx.doi.org/10.1007/s11357-023-01019-6	37994990
Increased expression of mature cathepsin B in aging rat liver	Keppler, D; Walter, R; Pérez, C; Sierra, F	CELL AND TISSUE RESEARCH	2000	10.1007/s004410000269	http://dx.doi.org/10.1007/s004410000269	11131129
Induction of IL-8(CXCL8) and MCP-1(CCL2) with oxidative stress and its inhibition with N-acetyl cysteine (NAC) in cell culture model using HK-2 cell	Kumar, A; Shalmanova, L; Hammad, A; Christmas, SE	TRANSPLANT IMMUNOLOGY	2016	10.1016/j.trim.2016.02.003	http://dx.doi.org/10.1016/j.trim.2016.02.003	26908203
Inflammatory and bone-related genes are modulated by aging in human periodontal ligament cells	Benatti, BB; Silvério, KG; Casati, MZ; Sallum, EA; Nociti, FH	CYTOKINE	2009	10.1016/j.cyto.2009.01.002	http://dx.doi.org/10.1016/j.cyto.2009.01.002	19251432
Influence of age and spectral power distribution on mesopic visual sensitivity	Vicente, EG; Arranz, I; Issolio, L; Matesanz, BM; Gloriani, AH; Menéndez, JA; Rodríguez-Rosa, M; Silva, B; Colombo, E; Mar, S; Aparicio, JA	ATTENTION PERCEPTION & PSYCHOPHYSICS	2019	10.3758/s13414-018-1616-6	http://dx.doi.org/10.3758/s13414-018-1616-6	30378085
Influence of age on the stability of human erythrocyte membranes	Penha-Silva, N; Firmino, CB; Reis, FGD; Huss, JCD; de Souza, TMT; de Freitas, MV; Netto, RDM	MECHANISMS OF AGEING AND DEVELOPMENT	2007	10.1016/j.mad.2007.06.007	http://dx.doi.org/10.1016/j.mad.2007.06.007	17681589
Influence of donor age on the differentiation and division capacity of human adipose-derived stem cells	Horinouchi, CD; Barisón, MJ; Robert, AW; Kuligovski, C; Aguiar, AM; Dallagiovanna, B	WORLD JOURNAL OF STEM CELLS	2020	10.4252/wjsc.v12.i12.1640	http://dx.doi.org/10.4252/wjsc.v12.i12.1640	33505605
Influence of the quality and quantity of blood ingested on reproductive parameters and life-span in Triatoma infestans (Klug)	Nattero, J; Leonhard, G; Rodríguez, CS; Crocco, L	ACTA TROPICA	2011	10.1016/j.actatropica.2011.05.015	http://dx.doi.org/10.1016/j.actatropica.2011.05.015	21672510
Influence of typical clay minerals on aggregation and settling of pristine and aged polyethylene microplastics	Wang, Y; Chen, XW; Wang, FF; Cheng, NS	ENVIRONMENTAL POLLUTION	2023	10.1016/j.envpol.2022.120649	http://dx.doi.org/10.1016/j.envpol.2022.120649	36375574
Interactions of GMP with Human Glrx3 and with Saccharomyces cerevisiae Grx3 and Grx4 Converge in the Regulation of the Gcn2 Pathway	Mechoud, MA; Pujol-Carrion, N; Montella-Manuel, S; de la Torre-Ruiz, MA	APPLIED AND ENVIRONMENTAL MICROBIOLOGY	2020	10.1128/AEM.00221-20	http://dx.doi.org/10.1128/AEM.00221-20	32414791
Interleukin 1 and interleukin 18 as mediators of inflammation and the aging process	Dinarello, CA	AMERICAN JOURNAL OF CLINICAL NUTRITION	2006			16470011
Intranasal delivery of LaAg vaccine improves immunity of aged mice against visceral Leishmaniasis	Salgado, CL; Corea, AFM; Covre, LP; Fonseca-Martins, AMD; Falqueto, A; Guedes, HLD; Rossi-Bergmanng, B; Gomes, DCO	ACTA TROPICA	2024	10.1016/j.actatropica.2024.107125	http://dx.doi.org/10.1016/j.actatropica.2024.107125	38280636
Lack of age-related mosaic loss of W chromosome in long-lived birds	Trujillo, N; Martínez-Pacheco, M; Soldatini, C; Ancona, S; Young, RC; Albores-Barajas, YV; Orta, AH; Rodríguez, C; Székely, T; Drummond, H; Urrutia, AO; Cortez, D	BIOLOGY LETTERS	2022	10.1098/rsbl.2021.0553	http://dx.doi.org/10.1098/rsbl.2021.0553	35193370
Latitude gradient influences the age of onset of rheumatoid arthritis: a worldwide survey	Ramos-Remus, C; Barajas-Ochoa, A; Ramirez-Gomez, A; Castillo-Ortiz, JD; Brambila-Barba, V; Adebajo, AO; Espinoza, LR; Aceves-Avila, FJ; Sanchez-Gonzalez, JM; Boudersa, N; Slimani, S; Ladjouze-Rezig, A; Diaz, MP; Kirmayr, KI; Asnal, CA; Catoggio, LJ; Citera, G; Casado, GC; Alvarez, AP; Pisoni, CN; Benavente, E; Lopez-Cabanillas, A; Baez, RM; Pons-Estel, BA; Sacnun, MP; Cavallasca, JA; Paniego, RH;…	CLINICAL RHEUMATOLOGY	2017	10.1007/s10067-016-3481-9	http://dx.doi.org/10.1007/s10067-016-3481-9	27995382
Lipofuscin Granules in the Epileptic Human Temporal Neocortex with Age	Merlo, S; Nakayama, ABS; Brusco, J; Rossi, MA; Carlotti, CG; Moreira, JE	ULTRASTRUCTURAL PATHOLOGY	2015	10.3109/01913123.2015.1043416	http://dx.doi.org/10.3109/01913123.2015.1043416	26548434
Liquid Chromatography Tandem Mass Spectrometry Analysis of Proteins Associated with Age-Related Disorders in Human Pituitary Tissue	Guest, PC; Martins-de-Souza, D	CLINICAL AND PRECLINICAL MODELS FOR MAXIMIZING HEALTHSPAN: Methods and Protocols	2020	10.1007/978-1-0716-0471-7_18	http://dx.doi.org/10.1007/978-1-0716-0471-7_18	32219755
Lithic Technology in the Earliest Later Stone age at Nasera Rockshelter (Tanzania)	Solano-Megías, I; Maíllo-Fernández, JM; Marín, J; Martín-Perea, DM; Mabulla, AZP	LITHIC TECHNOLOGY	2021	10.1080/01977261.2020.1832180	http://dx.doi.org/10.1080/01977261.2020.1832180
Local tetrahydrobiopterin administration augments reflex cutaneous vasodilation through nitric oxide-dependent mechanisms in aged human skin	Stanhewicz, AE; Bruning, RS; Smith, CJ; Kenney, WL; Holowatz, LA	JOURNAL OF APPLIED PHYSIOLOGY	2012	10.1152/japplphysiol.01257.2011	http://dx.doi.org/10.1152/japplphysiol.01257.2011	22162527
Long-chain polyunsaturated fatty acids regulation of PPARs, signaling: Relationship to tissue development and aging	Echeverría, F; Ortiz, M; Valenzuela, R; Videla, LA	PROSTAGLANDINS LEUKOTRIENES AND ESSENTIAL FATTY ACIDS	2016	10.1016/j.plefa.2016.10.001	http://dx.doi.org/10.1016/j.plefa.2016.10.001	27926461
Losartan inhibits STAT1 activation and protects human glomerular mesangial cells from angiotensin II induced premature senescence	Jiao, SM; Zheng, XY; Yang, X; Zhang, J; Wang, LN	CANADIAN JOURNAL OF PHYSIOLOGY AND PHARMACOLOGY	2012	10.1139/Y11-105	http://dx.doi.org/10.1139/Y11-105	22217266
Loss of ferritin-positive microglia relates to increased iron, RNA oxidation, and dystrophic microglia in the brains of aged male marmosets	Rodríguez-Callejas, JD; Cuervo-Zanatta, D; Rosas-Arellano, A; Fonta, C; Fuchs, E; Perez-Cruz, C	AMERICAN JOURNAL OF PRIMATOLOGY	2019	10.1002/ajp.22956	http://dx.doi.org/10.1002/ajp.22956	30779205
Loss of lamin-B1 and defective nuclear morphology are hallmarks of astrocyte senescence in vitro and in the aging human hippocampus	Matias, I; Diniz, LP; Damico, IV; Araujo, APB; Neves, LD; Vargas, G; Leite, REP; Suemoto, CK; Nitrini, R; Jacob-Filho, W; Grinberg, LT; Hol, EM; Middeldorp, J; Gomes, FCA	AGING CELL	2022	10.1111/acel.13521	http://dx.doi.org/10.1111/acel.13521	34894056
Loss of Trabid, a New Negative Regulator of the Drosophila Immune-Deficiency Pathway at the Level of TAK1, Reduces Life Span	Fernando, MDA; Kounatidis, I; Ligoxygakis, P	PLOS GENETICS	2014	10.1371/journal.pgen.1004117	http://dx.doi.org/10.1371/journal.pgen.1004117	24586180
Low Concentrations of Eucalyptus Essential Oil Induce Age, Sex, and Mating Status-Dependent Stimulatory Responses in Drosophila suzukii	Pineda, M; Alves, ELD; Antunes, JA; Carvalho, VD; Haddi, K	AGRICULTURE-BASEL	2023	10.3390/agriculture13020404	http://dx.doi.org/10.3390/agriculture13020404
Low molecular mass thiols, disulfides and protein mixed disulfides in rat tissues: Influence of sample manipulation, oxidative stress and ageing	Giustarini, D; Dalle-Donne, I; Milzani, A; Rossi, R	MECHANISMS OF AGEING AND DEVELOPMENT	2011	10.1016/j.mad.2011.02.001	http://dx.doi.org/10.1016/j.mad.2011.02.001	21335026
Low plasma glutamine in combination with high glutamate levels indicate risk for loss of body cell mass in healthy individuals: The effect of N-acetyl-cysteine	Kinscherf, R; Hack, V; Fischbach, T; Friedmann, B; Weiss, C; Edler, L; Bartsch, P; Droge, W	JOURNAL OF MOLECULAR MEDICINE-JMM	1996	10.1007/s001090050040	http://dx.doi.org/10.1007/s001090050040	8841951
Mass Spectrometry Method to Identify Aging Pathways of Sp- and Rp-Tabun Adducts on Human Butyrylcholinesterase Based on the Acid Labile P-N Bond	Jiang, W; Cashman, JR; Nachon, F; Masson, P; Schopfer, LM; Lockridge, O	TOXICOLOGICAL SCIENCES	2013	10.1093/toxsci/kft011	http://dx.doi.org/10.1093/toxsci/kft011	23345579
Maternal obesity accelerates rat offspring metabolic ageing in a sex-dependent manner	Rodríguez-González, GL; Reyes-Castro, LA; Bautista, CJ; Beltrán, AA; Ibáñez, CA; Vega, CC; Lomas-Soria, C; Castro-Rodríguez, DC; Elías-López, AL; Nathanielsz, PW; Zambrano, E	JOURNAL OF PHYSIOLOGY-LONDON	2019	10.1113/JP278232	http://dx.doi.org/10.1113/JP278232	31591717
Mechanisms involved in anti-aging effects of guarana (Paullinia cupana) in Caenorhabditis elegans	Arantes, LP; Machado, ML; Zamberlan, DC; Da Silveira, TL; da Silva, TC; da Cruz, IBM; Ribeiro, EE; Aschner, M; Soares, FAA	BRAZILIAN JOURNAL OF MEDICAL AND BIOLOGICAL RESEARCH	2018	10.1590/1414-431X20187552	http://dx.doi.org/10.1590/1414-431X20187552	29972429
Membrane damage by betulinic acid provides insights into cellular aging	Martins, WK; Gomide, AB; Costa, ÉT; Junqueira, HC; Stolf, BS; Itri, R; Baptista, MS	BIOCHIMICA ET BIOPHYSICA ACTA-GENERAL SUBJECTS	2017	10.1016/j.bbagen.2016.10.018	http://dx.doi.org/10.1016/j.bbagen.2016.10.018	27773704
Metabolic clues to aging: exploring the role of circulating metabolites in frailty, sarcopenia and vascular aging related traits and diseases	Qian, ZH; Huang, YZ; Zhang, YC; Yang, N; Fang, ZW; Zhang, CT; Zhang, L	FRONTIERS IN GENETICS	2024	10.3389/fgene.2024.1353908	http://dx.doi.org/10.3389/fgene.2024.1353908	38415056
Metabolic Physiological Networks: The Impact of Age	Martinez, AB; Easton, JF; Rivera, AL; Martínez-Tapia, RJ; de la Cruz, L; Robles-Cabrera, A; Stephens, CR	FRONTIERS IN PHYSIOLOGY	2020	10.3389/fphys.2020.587994	http://dx.doi.org/10.3389/fphys.2020.587994	33117199
Metabolomics of Human Seminal Fluid Reveals Aging-Related Increase in the Amino Acid Content	Guerra-Carvalho, B; Jarak, I; Carvalho, RA; Pinto, S; Correia, SC; Barros, A; Alves, MG; Oliveira, PF	JOURNAL OF BIOLOGICAL REGULATORS AND HOMEOSTATIC AGENTS	2024	10.23812/j.biol.regul.homeost.agents.20243804.230	http://dx.doi.org/10.23812/j.biol.regul.homeost.agents.20243804.230
Metal Concentrations in Age-Groups of the Clam, Megapitaria squalida, from a Coastal Lagoon in Mexico: A Human Health Risk Assessment	Delgado-Alvarez, C; Ruelas-Inzunza, J; Escobar-Sánchez, O; Covantes-Rosales, R; Pineda-Pérez, IB; Osuna-Martínez, CC; Aguilar-Júarez, M; Osuna-López, JI; Voltolina, D; Frías-Espericueta, MG	BULLETIN OF ENVIRONMENTAL CONTAMINATION AND TOXICOLOGY	2019	10.1007/s00128-019-02723-w	http://dx.doi.org/10.1007/s00128-019-02723-w	31583423
METALLOTHIONEIN EXPRESSION AND STRESS RESPONSES IN AGING HUMAN-DIPLOID FIBROBLASTS	LUCE, MC; SCHYBERG, JP; BUNN, CL	EXPERIMENTAL GERONTOLOGY	1993	10.1016/0531-5565(93)90017-8	http://dx.doi.org/10.1016/0531-5565(93)90017-8	8436203
METHIONINE RESTRICTION INCREASES BLOOD GLUTATHIONE AND LONGEVITY IN F344 RATS	RICHIE, JP; LEUTZINGER, Y; PARTHASARATHY, S; MALLOY, V; ORENTREICH, N; ZIMMERMAN, JA	FASEB JOURNAL	1994	10.1096/fasebj.8.15.8001743	http://dx.doi.org/10.1096/fasebj.8.15.8001743	8001743
Methionine sulfoxide reductase A expression is regulated by the DAF-16/FOXO pathway in Caenorhabditis elegans	Minniti, AN; Cataldo, R; Trigo, C; Vasquez, L; Mujica, P; Leighton, F; Inestrosa, NC; Aldunate, R	AGING CELL	2009	10.1111/j.1474-9726.2009.00521.x	http://dx.doi.org/10.1111/j.1474-9726.2009.00521.x	19747232
Methylation differences in Alzheimer's disease neuropathologic change in the aged human brain	Lang, AL; Eulalio, T; Fox, E; Yakabi, K; Bukhari, SA; Kawas, CH; Corrada, MM; Montgomery, SB; Heppner, FL; Capper, D; Nachun, D; Montine, TJ	ACTA NEUROPATHOLOGICA COMMUNICATIONS	2022	10.1186/s40478-022-01470-0	http://dx.doi.org/10.1186/s40478-022-01470-0	36447297
Microbial flora, probiotics, Bacillus subtilis and the search for a long and healthy human longevity	Ayala, FR; Bauman, C; Cogliati, S; Leñini, C; Bartolini, M; Grau, R	MICROBIAL CELL	2017	10.15698/mic2017.04.569	http://dx.doi.org/10.15698/mic2017.04.569	28435840
Middle and Late Stone Age of the Niassa region, northern Mozambique. Preliminary results	Bicho, N; Haws, J; Raja, M; Madime, O; Gonçalves, C; Cascalheira, J; Benedetti, M; Pereira, T; Aldeias, V	QUATERNARY INTERNATIONAL	2016	10.1016/j.quaint.2015.09.059	http://dx.doi.org/10.1016/j.quaint.2015.09.059
Middle Stone Age Technologies in Mozambique: A Preliminary Study of the Niassa and Massingir Regions	Bicho, N; Cascalheira, J; Haws, J; Gonçalves, C	JOURNAL OF AFRICAN ARCHAEOLOGY	2018	10.1163/21915784-20180006	http://dx.doi.org/10.1163/21915784-20180006
Mitochondrial and nuclear DNA matching shapes metabolism and healthy ageing	Latorre-Pellicer, A; Moreno-Loshuertos, R; Lechuga-Vieco, AV; Sánchez-Cabo, F; Torroja, C; Acín-Pérez, R; Calvo, E; Aix, E; González-Guerra, A; Logan, A; Bernad-Miana, ML; Romanos, E; Cruz, R; Cogliati, S; Sobrino, B; Carracedo, A; Pérez-Martos, A; Fernández-Silva, P; Ruíz-Cabello, J; Murphy, MP; Flores, I; Vázquez, J; Enríquez, JA	NATURE	2016	10.1038/nature18618	http://dx.doi.org/10.1038/nature18618	27383793
Mitochondrial dysfunction plays an essential role in remodeling aging adipose tissue	Macêdo, APA; da Silva, ASR; Muñoz, VR; Ropelle, ER; Pauli, JR	MECHANISMS OF AGEING AND DEVELOPMENT	2021	10.1016/j.mad.2021.111598	http://dx.doi.org/10.1016/j.mad.2021.111598	34762939
Mitochondrial function and cellular energy maintenance during aging in a Drosophila melanogaster model of Parkinson disease	Goncalves, DF; Duarte, T; Foletto, JVP; Senger, LR; Brabosa, NBV; Soares, FAA; Corte, CLD	MITOCHONDRION	2022	10.1016/j.mito.2022.06.007	http://dx.doi.org/10.1016/j.mito.2022.06.007	35787469
Mitochondrial Reactive Oxygen Species in Cellular Senescence	Nacarelli, T; Torres, C; Sell, C	CELLULAR AGEING AND REPLICATIVE SENESCENCE	2016	10.1007/978-3-319-26239-0_10	http://dx.doi.org/10.1007/978-3-319-26239-0_10
Moderate aerobic exercise on bone quality changes associated with aging and oxidative stress in BALB/c mice	Sierra-Ramírez, JA; Saucedo-Bueno, L; García-Hernández, AL; Martínez-Dávalos, A; Rodríguez-López, C; Drago-Serrano, ME; Godínez-Victoria, M	JOURNAL OF BIOMECHANICS	2022	10.1016/j.jbiomech.2022.111035	http://dx.doi.org/10.1016/j.jbiomech.2022.111035	35298960
Moderate and intense exercise lifestyles attenuate the effects of aging on telomere length and the survival and composition of T cell subpopulations	Silva, LCR; de Araújo, AL; Fernandes, JR; Matias, MDT; Silva, PR; Duarte, AJS; Leme, LEG; Benard, G	AGE	2016	10.1007/s11357-016-9879-0	http://dx.doi.org/10.1007/s11357-016-9879-0	26863877
Modulatory effects of N-acetyl-L-cysteine on human eosinophil apoptosis	Martinez-Losa, M; Cortijo, J; Juan, G; Ramón, M; Sanz, MJ; Morcillo, EJ	EUROPEAN RESPIRATORY JOURNAL	2007	10.1183/09031936.00073706	http://dx.doi.org/10.1183/09031936.00073706	17504796
Morphological rearrangement of the cortical region, in aging ovaries	Díaz-Hernández, V; Caldelas, I; Montaño, LM; Merchant-Larios, H	HISTOLOGY AND HISTOPATHOLOGY	2019	10.14670/HH-18-078	http://dx.doi.org/10.14670/HH-18-078	30589059
Mouse strain-specific changes in nicotinic receptor expression with age	Gahring, LC; Persiyanov, K; Rogers, SW	NEUROBIOLOGY OF AGING	2005	10.1016/j.neurobiolaging.2004.07.005	http://dx.doi.org/10.1016/j.neurobiolaging.2004.07.005	15718057
Msh2 promoter region hypermethylation as a marker of aging-related deterioration in old retired female breeder mice	Conde-Pérezprina, JC; Luna-López, A; López-Diazguerrero, NE; Damián-Matsumura, P; Zentella, A; Königsberg, M	BIOGERONTOLOGY	2008	10.1007/s10522-008-9144-8	http://dx.doi.org/10.1007/s10522-008-9144-8	18461468
Multi-scale archaeogenetic study of two French Iron Age communities: From internal social- to broad-scale population dynamics	Fischer, CE; Pemonge, MH; Santos, F; Houzelot, H; Couture-Veschambre, C; Lefort, A; Rottier, S; Deguilloux, MF	JOURNAL OF ARCHAEOLOGICAL SCIENCE-REPORTS	2019	10.1016/j.jasrep.2019.101942	http://dx.doi.org/10.1016/j.jasrep.2019.101942
Muscle function decline and mitochondria changes in middle age precede sarcopenia in mice	del Campo, A; Contreras-Hernández, I; Castro-Sepúlveda, M; Campos, CA; Figueroa, R; Tevy, MF; Eisner, V; Casas, M; Jaimovich, E	AGING-US	2018	10.18632/aging.101358	http://dx.doi.org/10.18632/aging.101358	29302020
Mutations in the C. elegans Succinate Dehydrogenase Iron-Sulfur Subunit Promote Superoxide Generation and Premature Aging	Huang, JZ; Lemire, BD	JOURNAL OF MOLECULAR BIOLOGY	2009	10.1016/j.jmb.2009.02.028	http://dx.doi.org/10.1016/j.jmb.2009.02.028	19233206
Myosin Va is developmentally regulated and expressed in the human cerebellum from birth to old age	Souza, CCR; Dombroski, TCD; Machado, HR; Oliveira, RS; Rocha, LB; Rodrigues, ARA; Neder, L; Chimelli, L; Corrêa, VMA; Larson, RE; Martins, AR	BRAZILIAN JOURNAL OF MEDICAL AND BIOLOGICAL RESEARCH	2013	10.1590/1414-431X20122627	http://dx.doi.org/10.1590/1414-431X20122627	23558932
N-Acetyl cysteine amide and cerium oxide nanoparticles as a drug delivery for ischemic stroke treatment: Inflammation and oxidative stress crosstalk	Fayyazi, F; Ebrahimi, V; Mamaghani, MM; Abgharmi, BA; Zarrini, G; Mosarrezaii, A; Charkhian, H; Gholinejad, Z	JOURNAL OF TRACE ELEMENTS IN MEDICINE AND BIOLOGY	2023	10.1016/j.jtemb.2023.127300	http://dx.doi.org/10.1016/j.jtemb.2023.127300	37741051
N-Acetyl Cysteine as a Novel Polymethyl Methacrylate Resin Component: Protection against Cell Apoptosis and Genotoxicity	Zhang, Y; Xiao, JF; Yang, HF; Jiao, Y; Cao, WW; Shi, HM; Cun, JF; Tay, FR; Ping, J; Xiao, YH	OXIDATIVE MEDICINE AND CELLULAR LONGEVITY	2019	10.1155/2019/1301736	http://dx.doi.org/10.1155/2019/1301736	31636802
N-acetyl cysteine protects against ionizing radiation-induced DNA damage but not against cell killing in yeast and mammals	Reliene, R; Pollard, JM; Sobol, Z; Trouiller, B; Gatti, RA; Schiestl, RH	MUTATION RESEARCH-FUNDAMENTAL AND MOLECULAR MECHANISMS OF MUTAGENESIS	2009	10.1016/j.mrfmmm.2009.02.016	http://dx.doi.org/10.1016/j.mrfmmm.2009.02.016	19427509
N-Acetyl-cysteine and Mechanisms Involved in Resolution of Chronic Wound Biofilm	Li, X; Kim, J; Wu, JB; Ahamed, AI; Wang, YH; Martins-Green, M	JOURNAL OF DIABETES RESEARCH	2020	10.1155/2020/9589507	http://dx.doi.org/10.1155/2020/9589507	32083136
N-acetyl-cysteine blunts 6-hydroxydopamine- and l-buthionine-sulfoximine-induced apoptosis in human mesenchymal stromal cells	Bonilla-Porras, AR; Jimenez-Del-Rio, M; Velez-Pardo, C	MOLECULAR BIOLOGY REPORTS	2019	10.1007/s11033-019-04897-2	http://dx.doi.org/10.1007/s11033-019-04897-2	31147858
N-acetylcysteine Treatment Reduces Age-related Hearing Loss and Memory Impairment in the Senescence-Accelerated Prone 8 (SAMP8) Mouse Model	Marie, A; Meunier, J; Brun, E; Malmstrom, S; Baudoux, V; Flaszka, E; Naert, G; Roman, F; Cosnier-Pucheu, S; Gonzalez-Gonzalez, S	AGING AND DISEASE	2018	10.14336/AD.2017.0930	http://dx.doi.org/10.14336/AD.2017.0930	30090654
N-acetyl-L-cysteine inhibits apoptosis in human male germ cells in vitro	Erkkilä, K; Hirvonen, V; Wuokko, E; Parvinen, M; Dunkel, L	JOURNAL OF CLINICAL ENDOCRINOLOGY & METABOLISM	1998	10.1210/jc.83.7.2523	http://dx.doi.org/10.1210/jc.83.7.2523	9661638
N-ACETYL-L-CYSTEINE IS A PLURIPOTENT PROTECTOR AGAINST CELL-DEATH AND ENHANCER OF TROPHIC FACTOR-MEDIATED CELL-SURVIVAL IN-VITRO	MAYER, M; NOBLE, M	PROCEEDINGS OF THE NATIONAL ACADEMY OF SCIENCES OF THE UNITED STATES OF AMERICA	1994	10.1073/pnas.91.16.7496	http://dx.doi.org/10.1073/pnas.91.16.7496	7914368
N-acetyl-L-cysteine modulates multiple signaling pathways to rescue male germ cells from apoptosis induced by chronic hCG administration to rats	Maheshwari, A; Misro, MM; Aggarwal, A; Sharma, RK	APOPTOSIS	2012	10.1007/s10495-012-0703-8	http://dx.doi.org/10.1007/s10495-012-0703-8	22354444
N-Acetyl-L-cysteine Protects Human Retinal Pigment Epithelial Cells from Oxidative Damage: Implications for Age-Related Macular Degeneration	Terluk, MR; Ebeling, MC; Fisher, CR; Kapphahn, RJ; Yuan, C; Kartha, RV; Montezuma, SR; Ferrington, DA	OXIDATIVE MEDICINE AND CELLULAR LONGEVITY	2019	10.1155/2019/5174957	http://dx.doi.org/10.1155/2019/5174957	31485293
N-acetyl-L-cysteine sensitizes pancreatic cancers to gemcitabine by targeting the NFκB pathway	Qanungo, S; Uys, JD; Manevich, Y; Distler, AM; Shaner, B; Hill, EG; Mieyal, JJ; Lemasters, JJ; Townsend, DM; Nieminen, AL	BIOMEDICINE & PHARMACOTHERAPY	2014	10.1016/j.biopha.2014.08.007	http://dx.doi.org/10.1016/j.biopha.2014.08.007	25257100
N-acetyl-L-cysteine simultaneously increases mitogenesis and suppresses apoptosis in mitogen-stimulated B-lymphocytes from p53 haploinsufficient Tg.AC (v-Ha-ras) mice	Martin, KR; Kari, FW; Barrett, JC; French, JE	IN VITRO & MOLECULAR TOXICOLOGY-A JOURNAL OF BASIC AND APPLIED RESEARCH	2000			11319275
Neutrophil Activation in Severe, Early-Onset COPD Patients versus Healthy Non-Smoker Subjects in vitro: Effects of Antioxidant Therapy	Milara, J; Juan, G; Peiró, T; Serrano, A; Cortijo, J	RESPIRATION	2012	10.1159/000332834	http://dx.doi.org/10.1159/000332834	22094549
New considerations on hormetic response against oxidative stress	Luna-López, A; González-Puertos, VY; López-Diazguerrero, NE; Königsberg, M	JOURNAL OF CELL COMMUNICATION AND SIGNALING	2014	10.1007/s12079-014-0248-4	http://dx.doi.org/10.1007/s12079-014-0248-4	25284448
New Sustainable Process for Hesperidin Isolation and Anti-Ageing Effects of Hesperidin Nanocrystals	Stanisic, D; Liu, LHB; dos Santos, RV; Costa, AF; Durán, N; Tasic, L	MOLECULES	2020	10.3390/molecules25194534	http://dx.doi.org/10.3390/molecules25194534	33022944
Nicotinamide Exerts Antioxidative Effects on Senescent Cells	Kwak, JY; Ham, HJ; Kim, CM; Hwang, ES	MOLECULES AND CELLS	2015	10.14348/molcells.2015.2253	http://dx.doi.org/10.14348/molcells.2015.2253	25600149
Nicotinic acetylcholine receptors during prenatal development and brain pathology in human aging	Hellström-Lindahl, E; Court, JA	BEHAVIOURAL BRAIN RESEARCH	2000	10.1016/S0166-4328(00)00210-2	http://dx.doi.org/10.1016/S0166-4328(00)00210-2	10942042
No relationship found between point heteroplasmy in mitochondrial DNA control region and age range, sex and haplogroup in human hairs	de Camargo, MA; Paneto, GG; de Mello, ACO; Martins, JA; Barcellos, W; Cicarelli, RMB	MOLECULAR BIOLOGY REPORTS	2011	10.1007/s11033-010-0220-1	http://dx.doi.org/10.1007/s11033-010-0220-1	20563855
Nonylphenol decreases viability and arrests cell cycle via reactive oxygen species in Raji cells	Qi, YM; Zhang, YM; Liu, YX; Zhang, WY	EXPERIMENTAL AND TOXICOLOGIC PATHOLOGY	2013	10.1016/j.etp.2011.06.002	http://dx.doi.org/10.1016/j.etp.2011.06.002	21724379
Normal aging in rats and pathological aging in human Alzheimer's disease decrease FAAH activity: Modulation by cannabinoid agonists	Pascual, AC; Martín-Moreno, AM; Giusto, NM; de Ceballos, ML; Pasquaré, SJ	EXPERIMENTAL GERONTOLOGY	2014	10.1016/j.exger.2014.10.011	http://dx.doi.org/10.1016/j.exger.2014.10.011	25456842
Novel fluorescence assay using calcein-AM for the determination of human erythrocyte viability and aging	Bratosin, D; Mitrofan, L; Palii, C; Estaquier, J; Montreuil, J	CYTOMETRY PART A	2005	10.1002/cyto.a.20152	http://dx.doi.org/10.1002/cyto.a.20152	15915509
Nuclear envelope alterations generate an aging-like epigenetic pattern in mice deficient in Zmpste24 metalloprotease	Osorio, FG; Varela, I; Lara, E; Puente, XS; Espada, J; Santoro, R; Freije, JMP; Fraga, MF; López-Otín, C	AGING CELL	2010	10.1111/j.1474-9726.2010.00621.x	http://dx.doi.org/10.1111/j.1474-9726.2010.00621.x	20961378
Oral N-Acetyl-Cysteine Attenuates Loss of Dopaminergic Terminals in α-Synuclein Overexpressing Mice	Clark, J; Clore, EL; Zheng, KN; Adame, A; Masliah, E; Simon, DK	PLOS ONE	2010	10.1371/journal.pone.0012333	http://dx.doi.org/10.1371/journal.pone.0012333	20808797
Organ aging signatures in the plasma proteome track health and disease	Oh, HSH; Rutledge, J; Nachun, D; Pálovics, R; Abiose, O; Moran-Losada, P; Channappa, D; Urey, DY; Kim, K; Sung, YJ; Wang, LH; Timsina, J; Western, D; Liu, MH; Kohlfeld, P; Budde, J; Wilson, EN; Guen, Y; Maurer, TM; Haney, M; Yang, AC; He, ZH; Greicius, MD; Andreasson, KI; Sathyan, S; Weiss, EF; Milman, S; Barzilai, N; Cruchaga, C; Wagner, AD; Mormino, E; Lehallier, B; Henderson, VW; Longo, FM; Mo…	NATURE	2023	10.1038/s41586-023-06802-1	http://dx.doi.org/10.1038/s41586-023-06802-1	38057571
Over-expression of human clusterin increases stress resistance and extends lifespan in Drosophila melanogaster	Lee, YN; Shim, YJ; Kang, BH; Park, JJ; Min, BH	BIOCHEMICAL AND BIOPHYSICAL RESEARCH COMMUNICATIONS	2012	10.1016/j.bbrc.2012.03.087	http://dx.doi.org/10.1016/j.bbrc.2012.03.087	22465014
Oxidative stress and ageing:: is ageing a cysteine deficiency syndrome?	Dröge, W	PHILOSOPHICAL TRANSACTIONS OF THE ROYAL SOCIETY B-BIOLOGICAL SCIENCES	2005	10.1098/rstb.2005.1770	http://dx.doi.org/10.1098/rstb.2005.1770	16321806
Oxidative stress and aging	Dröge, W	HYPOXIA: THROUGH THE LIFECYCLE	2003			14713123
Oxidative stress and aging: Learning from yeast lessons	Eleutherio, E; Brasil, AD; França, MB; de Almeida, DSG; Rona, GB; Magalhaes, RSS	FUNGAL BIOLOGY	2018	10.1016/j.funbio.2017.12.003	http://dx.doi.org/10.1016/j.funbio.2017.12.003	29801796
p53 isoforms regulate aging- and tumor-associated replicative senescence in T lymphocytes	Mondal, AM; Horikawa, I; Pine, SR; Fujita, K; Morgan, KM; Vera, E; Mazur, SJ; Appella, E; Vojtesek, B; Blasco, MA; Lane, DP; Harris, CC	JOURNAL OF CLINICAL INVESTIGATION	2013	10.1172/JCI70355	http://dx.doi.org/10.1172/JCI70355	24231352
Parrot Genomes and the Evolution of Heightened Longevity and Cognition	Wirthlin, M; Lima, NCB; Guedes, RLM; Soares, AER; Almeida, LGP; Cavaleiro, NP; de Morais, GL; Chaves, AV; Howard, JT; Teixeira, MD; Schneider, PN; Santos, FR; Schatz, MC; Felipe, MS; Miyaki, CY; Aleixo, A; Schneider, MPC; Jarvis, ED; Vasconcelos, ATR; Prosdocimi, F; Mello, CV	CURRENT BIOLOGY	2018	10.1016/j.cub.2018.10.050	http://dx.doi.org/10.1016/j.cub.2018.10.050	30528582
Partial uncoupling of oxidative phosphorylation induces premature senescence in human fibroblasts and yeast mother cells	Stöckl, P; Zankl, C; Hütter, E; Unterluggauer, H; Latin, P; Heeren, G; Bogengruber, E; Herndler-Brandstetter, D; Breitenbach, M; Jansen-Dürr, P	FREE RADICAL BIOLOGY AND MEDICINE	2007	10.1016/j.freeradbiomed.2007.06.005	http://dx.doi.org/10.1016/j.freeradbiomed.2007.06.005	17697939
Patterns of Value Change During the Life Span: Some Evidence From a Functional Approach to Values	Gouveia, VV; Vione, KC; Milfont, TL; Fischer, R	PERSONALITY AND SOCIAL PSYCHOLOGY BULLETIN	2015	10.1177/0146167215594189	http://dx.doi.org/10.1177/0146167215594189	26187119
Pharmacological interventions in aging and age-associated disorders - Potentials of propargylamines for human use	Kitani, K; Minami, C; Yamamoto, T; Kanai, S; Ivy, GO; Carrillo, MC	INCREASING HEALTHY LIFE SPAN: CONVENTIONAL MEASURES AND SLOWING THE INNATE AGING PROCESS	2002	10.1111/j.1749-6632.2002.tb02101.x	http://dx.doi.org/10.1111/j.1749-6632.2002.tb02101.x	11976204
Phosphorothioate-DNA bacterial diet reduces the ROS levels in C. elegans while improving locomotion and longevity	Huang, Q; Li, RH; Yi, T; Cong, FS; Wang, DY; Deng, ZX; Zhao, YL	COMMUNICATIONS BIOLOGY	2021	10.1038/s42003-021-02863-y	http://dx.doi.org/10.1038/s42003-021-02863-y	34824369
Pkcδ Activation is Involved in ROS-Mediated Mitochondrial Dysfunction and Apoptosis in Cardiomyocytes Exposed to Advanced Glycation End Products (Ages)	Yang, YC; Tsai, CY; Chen, CL; Kuo, CH; Hou, CW; Cheng, SY; Aneja, R; Huang, CY; Kuo, WW	AGING AND DISEASE	2018	10.14336/AD.2017.0924	http://dx.doi.org/10.14336/AD.2017.0924	30090653
Plasma cystine concentration and redox state in aging and physical exercise	Hildebrandt, W; Kinscherf, R; Hauer, K; Holm, E; Dröge, W	MECHANISMS OF AGEING AND DEVELOPMENT	2002	10.1016/S0047-6374(02)00013-1	http://dx.doi.org/10.1016/S0047-6374(02)00013-1	12020948
Polyploidy and nuclear phenotype characteristics of cardiomyocytes from diabetic adult and normoglycemic aged mice	Silva, IS; Ghiraldini, FG; Veronezi, GMB; Mello, MLS	ACTA HISTOCHEMICA	2018	10.1016/j.acthis.2017.12.003	http://dx.doi.org/10.1016/j.acthis.2017.12.003	29241633
Positive allosteric modulator of alpha 7 nicotinic-acetylcholine receptors, PNU-120596 augments the effects of donepezil on learning and memory in aged rodents and non-human primates	Callahan, PM; Hutchings, EJ; Kille, NJ; Chapman, JM; Terry, AV	NEUROPHARMACOLOGY	2013	10.1016/j.neuropharm.2012.10.019	http://dx.doi.org/10.1016/j.neuropharm.2012.10.019	23168113
Postmitotic cell longevity-associated genes: a transcriptional signature of postmitotic maintenance in neural tissues	Castillo-Morales, A; Monzón-Sandoval, J; Urrutia, AO; Gutiérrez, H	NEUROBIOLOGY OF AGING	2019	10.1016/j.neurobiolaging.2018.10.015	http://dx.doi.org/10.1016/j.neurobiolaging.2018.10.015	30448614
Potential In Vivo Amelioration by N-Acetyl-L-Cysteine of Oxidative Stress in Brain in Human Double Mutant APP/PS-1 Knock-In Mice: Toward Therapeutic Modulation of Mild Cognitive Impairment	Huang, QZ; Aluise, CD; Joshi, G; Sultana, R; St Clair, DK; Markesbery, WR; Butterfield, DA	JOURNAL OF NEUROSCIENCE RESEARCH	2010	10.1002/jnr.22422	http://dx.doi.org/10.1002/jnr.22422	20648652
Prediction of SARS-CoV Interaction with Host Proteins during Lung Aging Reveals a Potential Role for TRIB3 in COVID-19	de Moraes, D; Paiva, BVB; Cury, SS; Araujo, JP Jr; Mori, MAD; Carvalho, RF; Ludwig, RG	AGING AND DISEASE	2021	10.14336/AD.2020.1112	http://dx.doi.org/10.14336/AD.2020.1112	33532126
Preliminary study of the age-at-death profile in a prehistoric skeletal sample from Medan Petroquimica Site, Argentina	Bernardi, L; Arrieta, MA; Ianniello, IL	JOURNAL OF ARCHAEOLOGICAL SCIENCE-REPORTS	2020	10.1016/j.jasrep.2020.102651	http://dx.doi.org/10.1016/j.jasrep.2020.102651
Premature Aging Phenotype in Mice Lacking High-Affinity Nicotinic Receptors: Region-Specific Changes in Layer V Pyramidal Cell Morphology	Konsolaki, E; Skaliora, I	CEREBRAL CORTEX	2015	10.1093/cercor/bhu019	http://dx.doi.org/10.1093/cercor/bhu019	24554727
Premature Vascular Aging in Guinea Pigs Affected by Fetal Growth Restriction	Paz, AA; Arenas, GA; Castillo-Galán, S; Peñaloza, E; Cáceres-Rojas, G; Suazo, J; Herrera, EA; Krause, BJ	INTERNATIONAL JOURNAL OF MOLECULAR SCIENCES	2019	10.3390/ijms20143474	http://dx.doi.org/10.3390/ijms20143474	31311132
Prenatal lead exposure, telomere length in cord blood, and DNA methylation age in the PROGRESS prenatal cohort	Herrera-Moreno, JF; Estrada-Gutierrez, G; Wu, HT; Bloomquist, TR; Rosa, MJ; Just, AC; Lamadrid-Figueroa, H; Téllez-Rojo, MM; Wright, RO; Baccarelli, AA	ENVIRONMENTAL RESEARCH	2022	10.1016/j.envres.2021.112577	http://dx.doi.org/10.1016/j.envres.2021.112577	34921825
Probing O-dealkylation and deamination aging processes in tabun-conjugated AChE: a computational study	Kesharwani, MK; Bandyopadhyay, T; Ganguly, B	THEORETICAL CHEMISTRY ACCOUNTS	2012	10.1007/s00214-012-1175-1	http://dx.doi.org/10.1007/s00214-012-1175-1
Protein Carbamylation: A Marker Reflecting Increased Age-Related Cell Oxidation	Carracedo, J; Ramírez-Carracedo, R; de Toda, IM; Vida, C; Alique, M; De la Fuente, M; Ramírez-Chamond, R	INTERNATIONAL JOURNAL OF MOLECULAR SCIENCES	2018	10.3390/ijms19051495	http://dx.doi.org/10.3390/ijms19051495	29772765
Proteodynamics in aging human T cells - The need for its comprehensive study to understand the fine regulation of T lymphocyte functions	Witkowski, JM; Mikosik, A; Bryl, E; Fulop, T	EXPERIMENTAL GERONTOLOGY	2018	10.1016/j.exger.2017.10.009	http://dx.doi.org/10.1016/j.exger.2017.10.009	29038026
Pulmonary atherosclerosis associated with an atrial septal defect in old age: Case report of an elderly autopsied patient	Nascimento, D; Nunes, L; Oliveira, F; Vencio, E; Teixeira, V; Reis, M	PATHOLOGY RESEARCH AND PRACTICE	2009	10.1016/j.prp.2008.07.008	http://dx.doi.org/10.1016/j.prp.2008.07.008	18947936
Quercetin Attenuates Pancreatic and Renal D-Galactose-Induced Aging-Related Oxidative Alterations in Rats	El-Far, AH; Lebda, MA; Noreldin, AE; Atta, MS; Elewa, YHA; Elfeky, M; Mousa, SA	INTERNATIONAL JOURNAL OF MOLECULAR SCIENCES	2020	10.3390/ijms21124348	http://dx.doi.org/10.3390/ijms21124348	32570962
Rag1 immunodeficiency-induced early aging and senescence in zebrafish are dependent on chronic inflammation and oxidative stress	Novoa, B; Pereiro, P; López-Muñoz, A; Varela, M; Forn-Cuní, G; Anchelin, M; Dios, S; Romero, A; Martinez-López, A; Medina-Gali, RM; Collado, M; Coll, J; Estepa, A; Cayuela, ML; Mulero, V; Figueras, A	AGING CELL	2019	10.1111/acel.13020	http://dx.doi.org/10.1111/acel.13020	31348603
Rapamycin increases oxidative metabolism and enhances metabolic flexibility in human cardiac fibroblasts	Nacarelli, T; Azar, A; Altinok, O; Orynbayeva, Z; Sell, C	GEROSCIENCE	2018	10.1007/s11357-018-0030-2	http://dx.doi.org/10.1007/s11357-018-0030-2	29931650
Reactive cysteine residues in the oxidative dimerization and Cu2+ induced aggregation of human γD-crystallin: Implications for age-related cataract	Ramkumar, S; Fan, XJ; Wang, BL; Yang, SC; Monnier, VM	BIOCHIMICA ET BIOPHYSICA ACTA-MOLECULAR BASIS OF DISEASE	2018	10.1016/j.bbadis.2018.08.021	http://dx.doi.org/10.1016/j.bbadis.2018.08.021	30251679
Redox activation of excitatory pathways in auditory neurons as mechanism of age-related hearing loss	Rousset, F; Nacher-Soler, G; Coelho, M; Ilmjarv, S; Kokje, VBC; Marteyn, A; Cambet, Y; Perny, M; Roccio, M; Jaquet, V; Senn, P; Krause, KH	REDOX BIOLOGY	2020	10.1016/j.redox.2020.101434	http://dx.doi.org/10.1016/j.redox.2020.101434	32000019
Reduced brain insulin-like growth factor I function during aging	Muller, AP; Fernandez, AM; Haas, C; Zimmer, E; Portela, LV; Torres-Aleman, I	MOLECULAR AND CELLULAR NEUROSCIENCE	2012	10.1016/j.mcn.2011.07.008	http://dx.doi.org/10.1016/j.mcn.2011.07.008	21807098
Reduced mammalian target of rapamycin activity facilitates mitochondrial retrograde signaling and increases life span in normal human fibroblasts	Lerner, C; Bitto, A; Pulliam, D; Nacarelli, T; Konigsberg, M; Van Remmen, H; Torres, C; Sell, C	AGING CELL	2013	10.1111/acel.12122	http://dx.doi.org/10.1111/acel.12122	23795962
Reducing Oxidative Stress Levels and Inhibiting Aging by l-Cysteine-Derived Carbon Dots with Highly Efficient Broad-Spectrum UV Absorption	Chen, C; Yu, LD; Li, XT; Yu, ZW; Song, DJ; Wang, SQ; Li, FS; Jiang, SS; Chen, YJ; Xu, JC; Fan, JL; Li, BS; Li, L	ACS APPLIED MATERIALS & INTERFACES	2024	10.1021/acsami.4c02955	http://dx.doi.org/10.1021/acsami.4c02955	39121011
RELATIONSHIPS BETWEEN THE CELLULAR GLUTATHIONE LEVEL AND INVITRO LIFE-SPAN OF HUMAN-DIPLOID FIBROBLASTS	HONDA, S; MATSUO, M	EXPERIMENTAL GERONTOLOGY	1988	10.1016/0531-5565(88)90072-1	http://dx.doi.org/10.1016/0531-5565(88)90072-1	3402554
Reproductive dynamics, age and growth of Astyanax aff. fasciatus in a Neotropical basin	Silveira, EL; Aranha, JMR; Menezes, MS; Vaz-dos-Santos, AM	MARINE AND FRESHWATER RESEARCH	2020	10.1071/MF19100	http://dx.doi.org/10.1071/MF19100
Requirement of nicotinic acetylcholine receptor subunit β2 in the maintenance of spiral ganglion neurons during aging	Bao, JX; Lei, DB; Du, YF; Ohlemiller, KK; Beaudet, AL; Role, LW	JOURNAL OF NEUROSCIENCE	2005	10.1523/JNEUROSCI.5277-04.2005	http://dx.doi.org/10.1523/JNEUROSCI.5277-04.2005	15788760
Res Computans: The Living Subject from Yeast to Human	Campero, MB; Favre, C	AXIOMATHES	2012	10.1007/s10516-011-9177-5	http://dx.doi.org/10.1007/s10516-011-9177-5
Respiratory chain complexes and membrane fatty acids composition in rat testis mitochondria throughout development and ageing	Vázquez-Memije, ME; Cárdenas-Méndez, MJ; Tolosa, A; El Hafidi, M	EXPERIMENTAL GERONTOLOGY	2005	10.1016/j.exger.2005.03.006	http://dx.doi.org/10.1016/j.exger.2005.03.006	15972255
Resveratrol has its antioxidant and anti-inflammatory protective mechanisms decreased in aging	Santos, MA; Franco, FN; Caldeira, CA; de Araújo, GR; Vieira, A; Chaves, MM	ARCHIVES OF GERONTOLOGY AND GERIATRICS	2023	10.1016/j.archger.2022.104895	http://dx.doi.org/10.1016/j.archger.2022.104895	36525827
Resveratrol: Change of SIRT 1 and AMPK signaling pattern during the aging process	Caldeira, CA; Santos, MA; Araújo, GR; Lara, RC; Franco, FN; Chaves, MM	EXPERIMENTAL GERONTOLOGY	2021	10.1016/j.exger.2021.111226	http://dx.doi.org/10.1016/j.exger.2021.111226	33444643
Retinoid X receptor activation reverses age-related deficiencies in myelin debris phagocytosis and remyelination	Natrajan, MS; de la Fuente, AG; Crawford, AH; Linehan, E; Nuñez, V; Johnson, KR; Wu, TX; Fitzgerald, DC; Ricote, M; Bielekova, B; Franklin, RJM	BRAIN	2015	10.1093/brain/awv289	http://dx.doi.org/10.1093/brain/awv289	26463675
Retinoids suppress cysteine-rich protein 61 (CCN1), a negative regulator of collagen homeostasis, in skin equivalent cultures and aged human skin in vivo	Quan, TH; Qin, ZP; Shao, Y; Xu, YR; Voorhees, JJ; Fisher, GJ	EXPERIMENTAL DERMATOLOGY	2011	10.1111/j.1600-0625.2011.01278.x	http://dx.doi.org/10.1111/j.1600-0625.2011.01278.x	21488975
Revealing the Pathogenic and Aging-related Mechanisms of the Enigmatic Idiopathic Pulmonary Fibrosis An Integral Model	Selman, M; Pardo, A	AMERICAN JOURNAL OF RESPIRATORY AND CRITICAL CARE MEDICINE	2014	10.1164/rccm.201312-2221PP	http://dx.doi.org/10.1164/rccm.201312-2221PP	24641682
Rho-Kinase Is Differentially Expressed in the Adipose Tissue of Rodent and Human in Response to Aging, Sex, and Acute Exercise	Muñoz, VR; Vieira, RFL; Katashima, CK; Gaspar, RC; Lino, M; Trombeta, JCD; Duft, RG; Macedo, APA; da Silva, ASR; Ropelle, ER; de Moura, LP; Cintra, DE; Chacon-Mikahil, MPT; Cavaglieri, CR; Pauli, JR	JOURNALS OF GERONTOLOGY SERIES A-BIOLOGICAL SCIENCES AND MEDICAL SCIENCES	2024	10.1093/gerona/glae001	http://dx.doi.org/10.1093/gerona/glae001	38197701
Role of calcium-sensing receptor in regulating spontaneous activation of postovulatory aging rat oocytes	Yang, R; Sun, HH; Ji, CL; Zhang, J; Yuan, HJ; Luo, MJ; Liu, XY; Tan, JH	BIOLOGY OF REPRODUCTION	2018	10.1093/biolre/iox178	http://dx.doi.org/10.1093/biolre/iox178	29267849
Role of Migratory Inhibition Factor in Age-Related Susceptibility to Radiation Lung Injury via NF-E2-Related Factor-2 and Antioxidant Regulation	Mathew, B; Jacobson, JR; Siegler, JH; Moitra, J; Blasco, M; Xie, LS; Unzueta, C; Zhou, T; Evenoski, C; Al-Sakka, M; Sharma, R; Huey, B; Bulent, A; Smith, B; Jayaraman, S; Reddy, NM; Reddy, SP; Fingerle-Rowson, G; Bucala, R; Dudek, SM; Natarajan, V; Weichselbaum, RR; Garcia, JGN	AMERICAN JOURNAL OF RESPIRATORY CELL AND MOLECULAR BIOLOGY	2013	10.1165/rcmb.2012-0291OC	http://dx.doi.org/10.1165/rcmb.2012-0291OC	23526214
Role of phospholipase D in the lifespan of Caenorhabditis elegans	Park, JH; Park, JW; Lee, JH; Kim, DY; Hahm, JH; Bae, YS	EXPERIMENTAL AND MOLECULAR MEDICINE	2018	10.1038/s12276-017-0015-8	http://dx.doi.org/10.1038/s12276-017-0015-8
Role PKA and p38 MAPK on ROS production in neutrophil age-related: Lack of IL-10 effect in older subjects	Chaves, MM; Costa, DC; de Oliveira, BF; Rocha, MI; Nogueira-Machado, JA	MECHANISMS OF AGEING AND DEVELOPMENT	2009	10.1016/j.mad.2009.07.001	http://dx.doi.org/10.1016/j.mad.2009.07.001	19615399
ROS-sensitive cytochrome P450 activity maintains endothelial dilatation in ageing but is transitory in dyslipidaemic mice	Krummen, S; Drouin, A; Gendron, ME; Falck, JR; Thorin, E	BRITISH JOURNAL OF PHARMACOLOGY	2006	10.1038/sj.bjp.0706679	http://dx.doi.org/10.1038/sj.bjp.0706679	16474414
Rotenone-exposure as cytofunctional aging model of human dermal fibroblast prior replicative senescence	da Cruz, IBM; Bonotto, NCD; Turra, BO; Teixeira, CF; Azzolin, VF; Ribeiro, EAM; Piccoli, JDE; Barbisan, F	TOXICOLOGY IN VITRO	2023	10.1016/j.tiv.2023.105637	http://dx.doi.org/10.1016/j.tiv.2023.105637	37394047
Scientific production on the relative age effect in sport: bibliometric analysis of the last 9 years (2015-2023)	Patiño, BAB; Varón-Murcia, JJ; Cárdenas-Contreras, S; Castro-Malaver, MA; Avila-Martínez, JD	RETOS-NUEVAS TENDENCIAS EN EDUCACION FISICA DEPORTE Y RECREACION	2024
SEGMENTATION OF HUMAN HAND-X-RAY IMAGES FOR BONE-AGE ANALYSIS	JIANG, YC; HOWARD, CV; PRASAD, B; DANGERFIELD, P; VANVELZEN, D	ACTA STEREOLOGICA, VOL 11, SUPP 1, PTS 1 AND 2: PROCEEDINGS OF THE EIGHTH INTERNATIONAL CONGRESS FOR STEREOLOGY	1992
Self-healing adhesive with antibacterial activity in water-aging for 12 months	Wu, JL; Zhou, CJ; Ruan, JP; Weir, MD; Tay, F; Sun, JR; Melo, MAS; Oates, TW; Chang, XF; Xu, HHK	DENTAL MATERIALS	2019	10.1016/j.dental.2019.05.004	http://dx.doi.org/10.1016/j.dental.2019.05.004	31104922
SEM On corrosion casts of the uterine vasculature - the effects of ageing on the human endometrium	Bettencourt-Pires, MA; Pina, JAE; Oneill, JEG	XXII INTERNATIONAL SYMPOSIUM ON MORPHOLOGICAL SCIENCES (ISMS)	2012
Senescence-Inflammatory Regulation of Reparative Cellular Reprogramming in Aging and Cancer	Menendez, JA; Alarcón, T	FRONTIERS IN CELL AND DEVELOPMENTAL BIOLOGY	2017	10.3389/fcell.2017.00049	http://dx.doi.org/10.3389/fcell.2017.00049	28529938
Senescent phenotype achieved in vitro is indistinguishable, with the exception of Bcl-2 content, from that attained during the in vivo aging process	Königsberg, M; López-Diazguerrero, NE; Aguilar, MC; Ventura, JL; Gutiérrez-Ruiz, MC; Zentella, A	CELL BIOLOGY INTERNATIONAL	2004	10.1016/j.cellbi.2004.06.002	http://dx.doi.org/10.1016/j.cellbi.2004.06.002	15350599
SENIEUR status of the originating cell donor negates certain 'anti-immunosenescence' effects of ebselen and N-acetyl cysteine in human T cell clone cultures	Marthandan, S; Freeburn, R; Steinbrecht, S; Pawelec, G; Barnett, Y	IMMUNITY & AGEING	2014	10.1186/s12979-014-0017-5	http://dx.doi.org/10.1186/s12979-014-0017-5	25505928
Senotherapeutic peptide treatment reduces biological age and senescence burden in human skin models	Zonari, A; Brace, LE; Al-Katib, K; Porto, WF; Foyt, D; Guiang, M; Cruz, EAO; Marshall, B; Gentz, M; Guimaraes, GR; Franco, OL; Oliveira, CR; Boroni, M; Carvalho, JL	NPJ AGING	2023	10.1038/s41514-023-00109-1	http://dx.doi.org/10.1038/s41514-023-00109-1	37217561
Serotonin 5-HT6 receptor blockade reverses the age-related deficits of recognition memory and working memory in mice	Costa-Aze, VDS; Dauphin, F; Boulouard, M	BEHAVIOURAL BRAIN RESEARCH	2011	10.1016/j.bbr.2011.03.046	http://dx.doi.org/10.1016/j.bbr.2011.03.046	21443908
Sex- and age-dependent patterns of survival and breeding success in a long-lived endangered avian scavenger	Sanz-Aguilar, A; Cortés-Avizanda, A; Serrano, D; Blanco, G; Ceballos, O; Grande, JM; Tella, JL; Donázar, JA	SCIENTIFIC REPORTS	2017	10.1038/srep40204	http://dx.doi.org/10.1038/srep40204	28074860
Sex as a determinant of age-related changes in rat spinal cord inflammation-oxidation state	Nacka-Aleksic, M; Stojanovic, M; Simic, L; Bufan, B; Kotur-Stevuljevic, J; Stojic-Vukanic, Z; Dimitrijevic, M; Razic, S; Leposavic, G	BIOGERONTOLOGY	2017	10.1007/s10522-017-9726-4	http://dx.doi.org/10.1007/s10522-017-9726-4	28825141
Sex-dependent effect of aging on calcium signaling and expression of TRPM2 and CRAC channels in human neutrophils	Vázquez-Prieto, MDA; Lascurais-Santamaría, N; Fernández-Eufrasio, NB; Montiel-Condado, D; Garibay-Escobar, A; Patiño-López, G; Penner, R; Sumoza-Toledo, A	HUMAN IMMUNOLOGY	2022	10.1016/j.humimm.2022.05.002	http://dx.doi.org/10.1016/j.humimm.2022.05.002	35660323
Simulated microgravity accelerates aging in Saccharomyces cerevisiae	Fukuda, APM; Camandona, VD; Francisco, KJM; Rios-Anjos, RM; do Lago, CL; Ferreira, JR	LIFE SCIENCES IN SPACE RESEARCH	2021	10.1016/j.lssr.2020.12.003	http://dx.doi.org/10.1016/j.lssr.2020.12.003	33612178
Skin microvasculature determined using OCT angiography: first evidence of its relation with aging	Barrera-Patiño, CP; de Oliveira, LO; Mattos, VS; Stringasci, MD; Requena, MB; Bagnato, VS	LASER PHYSICS LETTERS	2023	10.1088/1612-202X/acb1ac	http://dx.doi.org/10.1088/1612-202X/acb1ac
Speciation and release risk of heavy metals bonded on simulated naturally-aged microplastics prepared from artificially broken macroplastics	Chen, GB; Fu, QM; Tan, XF; Yang, HL; Luo, Y; Shen, MC; Gu, YL	ENVIRONMENTAL POLLUTION	2022	10.1016/j.envpol.2021.118695	http://dx.doi.org/10.1016/j.envpol.2021.118695	34921945
Splicing-Directed Therapy in a New Mouse Model of Human Accelerated Aging	Osorio, FG; Navarro, CL; Cadiñanos, J; López-Mejía, IC; Quirós, PM; Bartoli, C; Rivera, J; Tazi, J; Guzmán, G; Varela, I; Depetris, D; de Carlos, F; Cobo, J; Andrés, V; De Sandre-Giovannoli, A; Freije, JMP; Lévy, N; López-Otín, C	SCIENCE TRANSLATIONAL MEDICINE	2011	10.1126/scitranslmed.3002847	http://dx.doi.org/10.1126/scitranslmed.3002847	22030750
Sports can protect dynamic visual acuity from aging: A study with young and older judo and karate martial arts athletes	Muiños, M; Ballesteros, S	ATTENTION PERCEPTION & PSYCHOPHYSICS	2015	10.3758/s13414-015-0901-x	http://dx.doi.org/10.3758/s13414-015-0901-x	25893472
Stability of antioxidant peptides from duck meat after post-mortem ageing	Liu, DM; Chen, X; Huang, JC; Zhou, XH; Huang, M; Zhou, GH	INTERNATIONAL JOURNAL OF FOOD SCIENCE AND TECHNOLOGY	2017	10.1111/ijfs.13536	http://dx.doi.org/10.1111/ijfs.13536
Statistical Physics of Age Related Macular Degeneration	Family, F; Mazzitello, KI; Arizmendi, CM; Grossniklaus, HE	RECENT DEVELOPMENTS IN COMPUTER SIMULATION STUDIES IN CONDENSED MATTER PHYSICS	2010	10.1016/j.phpro.2010.08.006	http://dx.doi.org/10.1016/j.phpro.2010.08.006
Statistical representations of old age. Argentina, 1869-1947	Otero, H	REVISTA LATINOAMERICANA DE POBLACION	2013
Cell studies
An anti-Bcl-2 antibody prevents 2-deoxy-D-ribose-induced apoptosis in the IPLB-LdFB insect cell line	Barbieri, D; Malagoli, D; Cuoghi, B; Ottaviani, E	CELLULAR AND MOLECULAR LIFE SCIENCES	2001	10.1007/PL00000888	http://dx.doi.org/10.1007/PL00000888	11361098
RAC3 more than a nuclear receptor coactivator: a key inhibitor of senescence that is downregulated in aging	Larrosa, PNF; Grecco, MR; Gómez, DM; Alvarado, CV; Panelo, LC; Rubio, MF; Alonso, DF; Gómez, DE; Costas, MA	CELL DEATH & DISEASE	2015	10.1038/cddis.2015.218	http://dx.doi.org/10.1038/cddis.2015.218	26469953
Involvement of PI 3-kinase, PKA and PKC in PDGF- and TGF-β-mediated mediated prevention of 2-deoxy-D-ribose-induced apoptosis in the insect cell line, IPLB-LdFB	Ottaviani, E; Barbieri, D; Malagoli, D; Kletsas, D	CELL BIOLOGY INTERNATIONAL	2001	10.1006/cbir.2000.0582	http://dx.doi.org/10.1006/cbir.2000.0582	11237421
Cathepsin X cleaves the C-terminal dipeptide of alpha- and gamma-enolase and impairs survival and neuritogenesis of neuronal cells	Obermajer, N; Doljak, B; Jamnik, P; Fonovic, UP; Kos, J	INTERNATIONAL JOURNAL OF BIOCHEMISTRY & CELL BIOLOGY	2009	10.1016/j.biocel.2009.02.019	http://dx.doi.org/10.1016/j.biocel.2009.02.019	19433310
Relationship of inflammatory profile of elderly patients serum and senescence-associated secretory phenotype with human breast cancer cells proliferation: Role of IL6/IL8 ratio	Barajas-Gómez, BA; Rosas-Carrasco, O; Morales-Rosales, SL; Vázquez, GP; González-Puertos, VY; Juárez-Cedillo, T; García-Alvarez, JA; López-Diazguerrero, NE; Damián-Matsumura, P; Königsberg, M; Luna-López, A	CYTOKINE	2017	10.1016/j.cyto.2016.12.001	http://dx.doi.org/10.1016/j.cyto.2016.12.001	27951455
Immortalization of bovine umbilical vein endothelial cells:: a model for the study of vascular endothelium	Cajero-Juárez, M; Avila, B; Ochoa, A; Garrido-Guerrero, E; Varela-Echavarría, A; de la Escalera, GM; Clapp, C	EUROPEAN JOURNAL OF CELL BIOLOGY	2002	10.1078/0171-9335-00213	http://dx.doi.org/10.1078/0171-9335-00213	11893074
Advanced Oxidative Protein Products Drive Trophoblast Cells Into Senescence by Inhibiting the Autophagy: The Potential Implication of Preeclampsia	Li, ZJ; Wang, SS; Li, LP	FRONTIERS IN CELL AND DEVELOPMENTAL BIOLOGY	2022	10.3389/fcell.2022.810282	http://dx.doi.org/10.3389/fcell.2022.810282	35356282
Gliclazide Does Not Fully Prevent 2-Deoxy-D-Ribose-Induced Oxidative Damage Because It Does Not Restore Glutathione Content in a Pancreatic β-Cell Line	Koh, G; Kim, MK; Yang, EJ; Lee, DH	OXIDATIVE MEDICINE AND CELLULAR LONGEVITY	2012	10.1155/2012/390678	http://dx.doi.org/10.1155/2012/390678	22315655
Liver sinusoidal endothelial cells support the survival and undifferentiated growth of the CGR8 mouse embryonic stem cell line: Possible role of leukemia inhibitory factor (LIF)	Silva-Cote, I; Cardier, JE	CYTOKINE	2011	10.1016/j.cyto.2011.08.035	http://dx.doi.org/10.1016/j.cyto.2011.08.035	21930391
Metformin inhibits ovarian granular cell pyroptosis through the miR-670-3p/NOX2/ROS pathway	Zhou, LH; Zou, H; Hao, JY; Huang, Y; Zhang, JN; Xu, XH; Li, J	AGING-US	2023			37244286
Axitinib induces senescence- associated cell death and necrosis in glioma cell lines: The proteasome inhibitor, bortezomib, potentiates axitinib- induced cytotoxicity in a p21(Waf/Cip1) dependent manner	Morelli, MB; Amantini, C; Nabissi, M; Cardinali, C; Santoni, M; Bernardini, G; Santoni, A; Santoni, G	ONCOTARGET	2017	10.18632/oncotarget.13769	http://dx.doi.org/10.18632/oncotarget.13769	27926485
4-Hydroxychalcone Induces Cell Death via Oxidative Stress in MYCN-Amplified Human Neuroblastoma Cells	Alshangiti, AM; Tuboly, E; Hegarty, SV; Mc Carthy, CM; Sullivan, AM; O'Keeffe, GW	OXIDATIVE MEDICINE AND CELLULAR LONGEVITY	2019	10.1155/2019/1670759	http://dx.doi.org/10.1155/2019/1670759	31885773
Extracts of Chrysanthemum zawadskii attenuate oxidative damage to vascular endothelial cells caused by a highly reducing sugar	Kim, HS	CYTOTECHNOLOGY	2017	10.1007/s10616-017-0110-7	http://dx.doi.org/10.1007/s10616-017-0110-7	28608258
Vasoactive intestinal peptide (VIP) prevents killing of virulent and phoP mutant Salmonella typhimurium by inhibiting IFN-γ stimulated NADPH oxidative pathways in murine macrophages	Foster, N; Hulme, SD; Barrow, PA	CYTOKINE	2006	10.1016/j.cyto.2006.11.005	http://dx.doi.org/10.1016/j.cyto.2006.11.005	17174562
Reactive Oxygen Species Induce Endothelial Differentiation of Liver Cancer Stem-Like Sphere Cells through the Activation of Akt/IKK Signaling Pathway	Zhao, ZB; Gao, J; Li, CL; Xu, XL; Hu, YH; Huang, SS	OXIDATIVE MEDICINE AND CELLULAR LONGEVITY	2020	10.1155/2020/1621687	http://dx.doi.org/10.1155/2020/1621687	33101583
Involvement of small GTPase RhoA in the regulation of superoxide production in BV2 cells in response to fibrillar Aβ peptides	Moon, MY; Kim, HJ; Li, Y; Kim, JG; Jeon, YJ; Won, HY; Kim, JS; Kwon, HY; Choi, IG; Ro, E; Joe, EH; Choe, M; Kwon, HJ; Kim, HC; Kim, YS; Park, JB	CELLULAR SIGNALLING	2013	10.1016/j.cellsig.2013.05.023	http://dx.doi.org/10.1016/j.cellsig.2013.05.023	23707391
Melanoma-derived extracellular vesicles skew neutrophils into a pro-tumor phenotype	Guimaraes-Bastos, D; Frony, AC; Barja-Fidalgo, C; Moraes, JA	JOURNAL OF LEUKOCYTE BIOLOGY	2022	10.1002/JLB.3A0120-050RR	http://dx.doi.org/10.1002/JLB.3A0120-050RR	34043843
Endosulfan decreases cell growth and apoptosis in human HaCaT keratinocytes: Partial ROS-dependent ERK1/2 mechanism	Antherieu, S; Ledirac, N; Luzy, AP; Lenormand, P; Caron, JC; Rahmani, R	JOURNAL OF CELLULAR PHYSIOLOGY	2007	10.1002/jcp.21108	http://dx.doi.org/10.1002/jcp.21108	17503468
High P2X6 receptor expression in human bladder cancer predicts good survival prognosis	Dietrich, F; Cappellari, AR; Filippi-Chiela, EC; de Paula, PB; de Souza, JB; Agatti, SW; Andrejew, R; Roesler, R; Morrone, FB; Battastini, AMO	MOLECULAR AND CELLULAR BIOCHEMISTRY	2022	10.1007/s11010-022-04425-0	http://dx.doi.org/10.1007/s11010-022-04425-0	35429327
PTH inactivates the AKT survival pathway in the colonic cell line Caco-2	Calvo, N; de Boland, AR; Gentili, C	BIOCHIMICA ET BIOPHYSICA ACTA-MOLECULAR CELL RESEARCH	2010	10.1016/j.bbamcr.2009.11.011	http://dx.doi.org/10.1016/j.bbamcr.2009.11.011	20005908
Generation and characterization of a spontaneously immortalized endothelial cell line from mice microcirculation	Loiola, RA; Torres, TC; Aburaya, CM; Landgraf, MA; Landgraf, RG; Pesquero, JB; Fernandes, L	EXPERIMENTAL CELL RESEARCH	2013	10.1016/j.yexcr.2013.01.022	http://dx.doi.org/10.1016/j.yexcr.2013.01.022	23416243
Cloning and characterization of a novel gene encoding a putative transmembrane protein with altered expression in some human transformed and tumor-derived cell lines	Qing, J; Wei, D; Maher, VM; McCormick, JJ	ONCOGENE	1999	10.1038/sj.onc.1202290	http://dx.doi.org/10.1038/sj.onc.1202290	9927190
Adiponectin reverses β-Cell damage and impaired insulin secretion induced by obesity	Munhoz, AC; Serna, JDC; Vilas-Boas, EA; da Silva, CCC; Santos, TG; Mosele, FC; Felisbino, SL; Martins, VR; Kowaltowski, AJ	AGING CELL	2023	10.1111/acel.13827	http://dx.doi.org/10.1111/acel.13827	37060190
The Effects of Estrogen Receptors α- and β-Specific Agonists and Antagonists on Cell Proliferation and Energy Metabolism in Human Bone Cell line	Somjen, D; Katzburg, S; Sharon, O; Grafi-Cohen, M; Knoll, E; Stern, N	JOURNAL OF CELLULAR BIOCHEMISTRY	2011	10.1002/jcb.22959	http://dx.doi.org/10.1002/jcb.22959	21268084
Over-expression of Bcl-2 protects against apoptosis induced by the bioreductive cytotoxic drug SR4233 (tirapazamine)	Gilbert, MS; Rupnow, BA; Ramirez, DA; Trisler, KD; Knox, SJ	CELL DEATH AND DIFFERENTIATION	1996			17180085
YKT6 expression, exosome release, and survival in non-small cell lung cancer	Ruiz-Martinez, M; Navarro, A; Marrades, RM; Viñolas, N; Santasusagna, S; Muñoz, C; Ramírez, J; Molins, L; Monzo, M	ONCOTARGET	2016	10.18632/oncotarget.9862	http://dx.doi.org/10.18632/oncotarget.9862	27285987
Expression of potassium channels is relevant for cell survival and migration in a murine bone marrow stromal cell line	Silva, HB; Rodrigues, DC; Andrade, R; Teixeira, GHGSF; Stelling, MP; Ponte, CG; Nascimento, JHM; de Carvalho, ACC; Medei, E	JOURNAL OF CELLULAR PHYSIOLOGY	2019	10.1002/jcp.28441	http://dx.doi.org/10.1002/jcp.28441	30887515
AMPK and PKA interaction in the regulation of survival of liver cancer cells subjected to glucose starvation	Ferretti, AC; Tonucci, FM; Hidalgo, F; Almada, E; Larocca, MC; Favre, C	ONCOTARGET	2016	10.18632/oncotarget.7404	http://dx.doi.org/10.18632/oncotarget.7404	26894973
Activation of Survival and Apoptotic Signaling Pathways in Lymphocytes Exposed to Palmitic Acid	Takahashi, HK; Cambiaghi, TD; Luchessi, AD; Hirabara, SM; Vinolo, MAR; Newsholme, P; Curi, R	JOURNAL OF CELLULAR PHYSIOLOGY	2012	10.1002/jcp.22740	http://dx.doi.org/10.1002/jcp.22740	21437903
Age-related deregulation of Aire and peripheral tissue antigen genes in the thymic stroma of non-obese diabetic (NOD) mice is associated with autoimmune type 1 diabetes mellitus (DM-1)	Fornari, TA; Donate, PB; Macedo, C; Marques, MMC; Magalhaes, DA; Passos, GAS	MOLECULAR AND CELLULAR BIOCHEMISTRY	2010	10.1007/s11010-010-0464-z	http://dx.doi.org/10.1007/s11010-010-0464-z	20414703
Orobanche crenata Forssk. Extract Affects Human Breast Cancer Cell MCF-7 Survival and Viral Replication	Genovese, C; Garozzo, A; D'Angeli, F; Malfa, GA; Bellia, F; Tomasello, B; Nicolosi, D; Malaguarnera, R; Ronsisvalle, S; Guadagni, F; Acquaviva, R	CELLS	2022	10.3390/cells11101696	http://dx.doi.org/10.3390/cells11101696	35626733
Self-protection and survival of arbovirus-infected mosquito cells	López-Montero, N; Risco, C	CELLULAR MICROBIOLOGY	2011	10.1111/j.1462-5822.2010.01536.x	http://dx.doi.org/10.1111/j.1462-5822.2010.01536.x	20964800
Violacein negatively modulates the colorectal cancer survival and epithelial-mesenchymal transition	Oliveira, PFD; Faria, AVS; Clerici, SP; Akagi, EM; Carvalho, HF; Justo, GZ; Durán, N; Ferreira-Halder, C	JOURNAL OF CELLULAR BIOCHEMISTRY	2022	10.1002/jcb.30295	http://dx.doi.org/10.1002/jcb.30295	35661241
Non-enzymatic glycosylation of a type I collagen matrix: effects on osteoblastic development and oxidative stress	McCarthy, AD; Etcheverry, SB; Bruzzone, L; Lettieri, G; Barrio, DA; Cortizo, AM	BMC CELL BIOLOGY	2001	10.1186/1471-2121-2-16	http://dx.doi.org/10.1186/1471-2121-2-16	11518540
beta-amyloid-induced IL-1 beta release from an activated human monocyte cell line is calcium- and G-protein-dependent	Lorton, D	MECHANISMS OF AGEING AND DEVELOPMENT	1997	10.1016/S0047-6374(96)01847-7	http://dx.doi.org/10.1016/S0047-6374(96)01847-7	9147372
Neuroprotective role of -enolase in microglia in a mouse model of Alzheimer's disease is regulated by cathepsin X	Hafner, A; Glavan, G; Obermajer, N; Zivin, M; Schliebs, R; Kos, J	AGING CELL	2013	10.1111/acel.12093	http://dx.doi.org/10.1111/acel.12093	23621429
Cx46 hemichannel modulation by nitric oxide: Role of the fourth transmembrane helix cysteine and its possible involvement in cataract formation	Retamal, MA; Orellana, VP; Arévalo, NJ; Rojas, CG; Arjona, RJ; Alcaíno, CA; González, W; Canan, JG; Moraga-Amaro, R; Stehberg, J; Reuss, L; Altenberg, GA	NITRIC OXIDE-BIOLOGY AND CHEMISTRY	2019	10.1016/j.niox.2019.02.007	http://dx.doi.org/10.1016/j.niox.2019.02.007	30797972
CADASIL: Molecular Mechanisms and Animal Models	Fryxell, KJ	ANIMAL MODELS OF DEMENTIA	2011	10.1007/978-1-60761-898-0_29	http://dx.doi.org/10.1007/978-1-60761-898-0_29
The Impact of Cysteine-Rich Intestinal Protein 1 (CRIP1) on Thyroid Carcinoma	Li, HG; Zhao, LH; Zhang, ZH; Liu, JZ; Ren, K; Li, SY; Su, ZJ	CELLULAR PHYSIOLOGY AND BIOCHEMISTRY	2017	10.1159/000484184	http://dx.doi.org/10.1159/000484184	29059670
Different responses to acute or progressive osmolarity increases in the mIMCD3 cell line	Leroy, C; Colmont, C; Pisam, M; Rousselet, G	EUROPEAN JOURNAL OF CELL BIOLOGY	2000	10.1078/0171-9335-00119	http://dx.doi.org/10.1078/0171-9335-00119	11152284
Antioxidative CXXC Peptide Motif From Mesencephalic Astrocyte-Derived Neurotrophic Factor Antagonizes Programmed Cell Death	Bozok, V; Yu, LY; Palgi, J; Arumäe, U	FRONTIERS IN CELL AND DEVELOPMENTAL BIOLOGY	2018	10.3389/fcell.2018.00106	http://dx.doi.org/10.3389/fcell.2018.00106	30234112
Downregulated genes by silencing MYC pathway identified with RNA-SEA analysis as potential prognostic biomarkers in gastric adenocaranoma	Maués, JHD; Ribeiro, HF; Sacramento, RDM; de Sousa, RM; de Tommaso, RP; Costa, BDKM; Soares, PC; Assumpçao, PP; Moreira-Nunes, CDA; Burbano, RMR	AGING-US	2020			33351778
SPARC expression in gastric cancer predicts poor prognosis: Results from a clinical cohort, pooled analysis and GSEA assay	Li, Z; Li, AD; Xu, L; Bai, DW; Hou, KZ; Zheng, HC; Qu, XJ; Liu, YP	ONCOTARGET	2016	10.18632/oncotarget.12191	http://dx.doi.org/10.18632/oncotarget.12191	28053291
A genetic screen for modifiers of Drosophila caspase Dcp-1 reveals caspase involvement in autophagy and novel caspase-related genes	Kim, YI; Ryu, T; Lee, J; Heo, YS; Ahnn, J; Lee, SJ; Yoo, O	BMC CELL BIOLOGY	2010	10.1186/1471-2121-11-9	http://dx.doi.org/10.1186/1471-2121-11-9	20100334
Long Term Exposure to Polyphenols of Artichoke (Cynara scolymus L.) Exerts Induction of Senescence Driven Growth Arrest in the MDA-MB231 Human Breast Cancer Cell Line	Mileo, AM; Di Venere, D; Abbruzzese, C; Miccadei, S	OXIDATIVE MEDICINE AND CELLULAR LONGEVITY	2015	10.1155/2015/363827	http://dx.doi.org/10.1155/2015/363827	26180585
Antitumor effect of 4MU on glioblastoma cells is mediated by senescence induction and CD44, RHAMM and p-ERK modulation	Pibuel, MA; Poodts, D; Díaz, M; Molinari, YA; Franco, PG; Hajos, SE; Lompardía, SL	CELL DEATH DISCOVERY	2021	10.1038/s41420-021-00672-0	http://dx.doi.org/10.1038/s41420-021-00672-0	34628469
Nacre extract restores the mineralization capacity of subchondral osteoarthritis osteoblasts	Brion, A; Zhang, G; Dossot, M; Moby, V; Dumas, D; Hupont, S; Piet, MH; Bianchi, A; Mainard, D; Galois, L; Gillet, P; Rousseau, M	JOURNAL OF STRUCTURAL BIOLOGY	2015	10.1016/j.jsb.2015.10.012	http://dx.doi.org/10.1016/j.jsb.2015.10.012	26496825
Modulation of SCD1 activity in hepatocyte cell lines: evaluation of genomic stability and proliferation	Luna, ACD; Forti, FL	MOLECULAR AND CELLULAR BIOCHEMISTRY	2021	10.1007/s11010-021-04167-5	http://dx.doi.org/10.1007/s11010-021-04167-5	33954906
HLA-G1 increases the radiosensitivity of human tumoral cells	Gallegos, CE; Michelin, S; Trasci, SB; Lobos, EA; Dubner, D; Carosella, ED	CELLULAR IMMUNOLOGY	2014	10.1016/j.cellimm.2014.01.005	http://dx.doi.org/10.1016/j.cellimm.2014.01.005	24487034
Inhibition of the Na plus /H plus antiporter induces cell death in TF-1 erythroleukemia cells stimulated by the stem cell factor	Acevedo-Olvera, LF; Diaz-Garcia, H; Parra-Barrera, A; Caceres-Perez, AA; Gutierrez-Iglesias, G; Rangel-Corona, R; Caceres-Cortes, JR	CYTOKINE	2015	10.1016/j.cyto.2015.06.020	http://dx.doi.org/10.1016/j.cyto.2015.06.020	26188365
Ligation of CD40 potentiates Fas-mediated activation of the cysteine protease CPP32, cleavage of its death substrate PARP, and apoptosis in Ramos-Burkitt lymphoma B cells	An, S; Yap, D; Knox, KA	CELLULAR IMMUNOLOGY	1997	10.1006/cimm.1997.1211	http://dx.doi.org/10.1006/cimm.1997.1211	9398401
Accumulation of sphingosine kinase 2 protein induces malignant transformation in oral keratinocytes associated with stemness, autophagy, senescence, and proliferation	Fugio, LB; Silva, G; Ferraz, CL; Trevisan, GL; Coeli-Lacchini, FB; Garcia, CB; Sousa, LO; Malta, TM; Gil, CD; Leopoldino, AM	BIOCHIMICA ET BIOPHYSICA ACTA-MOLECULAR CELL RESEARCH	2024	10.1016/j.bbamcr.2023.119616	http://dx.doi.org/10.1016/j.bbamcr.2023.119616	37898377
Exogenous recombinant N-acetylgalactosamine-4-sulfatase (Arylsulfatase B; ARSB) inhibits progression of B16F10 cutaneous melanomas and modulates cell signaling	Bhattacharyya, S; O-Sullivan, I; Tu, JQ; Chen, ZJ; Tobacman, JK	BIOCHIMICA ET BIOPHYSICA ACTA-MOLECULAR BASIS OF DISEASE	2024	10.1016/j.bbadis.2023.166913	http://dx.doi.org/10.1016/j.bbadis.2023.166913	37813168
Protective effects of retinoid x receptors on retina pigment epithelium cells	Ayala-Peña, VB; Pilotti, F; Volonté, Y; Rotstein, NP; Politi, LE; German, OL	BIOCHIMICA ET BIOPHYSICA ACTA-MOLECULAR CELL RESEARCH	2016	10.1016/j.bbamcr.2016.02.010	http://dx.doi.org/10.1016/j.bbamcr.2016.02.010	26883505
Cloning and expression of the two new variants of Nav1.5/SCN5A in rat brain	Ren, CT; Li, DM; Ou, SW; Wang, YJ; Lin, Y; Zong, ZH; Kameyama, M; Kameyama, A	MOLECULAR AND CELLULAR BIOCHEMISTRY	2012	10.1007/s11010-012-1253-7	http://dx.doi.org/10.1007/s11010-012-1253-7	22331407
Manganese superoxide dismutase mediates anoikis resistance and tumor metastasis in nasopharyngeal carcinoma	Li, S; Mao, YL; Zhou, T; Luo, CH; Xie, JY; Qi, WW; Yang, ZH; Ma, JX; Gao, GQ; Yang, X	ONCOTARGET	2016	10.18632/oncotarget.8717	http://dx.doi.org/10.18632/oncotarget.8717	27083052
Revealing Temozolomide Resistance Mechanisms via Genome-Wide CRISPR Libraries	Rocha, CRR; Rocha, AR; Silva, MM; Gomes, LR; Latancia, MT; Tomaz, MA; de Souza, I; Monteiro, LKS; Menck, CFM	CELLS	2020	10.3390/cells9122573	http://dx.doi.org/10.3390/cells9122573	33271924
Targeting cathepsin S promotes activation of OLF1-BDNF/TrkB axis to enhance cognitive function	Lee, HW; Chen, SJ; Tsai, KJ; Hsu, KS; Chen, YF; Chang, CH; Lin, HH; Hsueh, WY; Hsieh, HP; Lee, YF; Chiang, HC; Chang, JY	JOURNAL OF BIOMEDICAL SCIENCE	2024	10.1186/s12929-024-01037-2	http://dx.doi.org/10.1186/s12929-024-01037-2	38725007
Autophagy inhibition in breast cancer cells induces ROS-mediated MIF expression and M1 macrophage polarization	Cotzomi-Ortega, I; Nieto-Yañez, O; Juárez-Avelar, I; Rojas-Sanchez, G; Montes-Alvarado, JB; Reyes-Leyva, J; Aguilar-Alonso, P; Rodriguez-Sosa, M; Maycotte, P	CELLULAR SIGNALLING	2021	10.1016/j.cellsig.2021.110075	http://dx.doi.org/10.1016/j.cellsig.2021.110075	34229086
Hypoxia protects against the cell death triggered by oxovanadium-galactomannan complexes in HepG2 cells	Cunha-de Padua, MM; Noleto, GR; Petkowicz, CLD; Cadena, SMSC; Bost, F; Pouysségur, J; Mazure, NM	CELLULAR & MOLECULAR BIOLOGY LETTERS	2019	10.1186/s11658-019-0135-3	http://dx.doi.org/10.1186/s11658-019-0135-3	30949212
Adaptive metabolic rewiring to chronic SFK inhibition	Pinedo-Carpio, E; Davidson, D; Marignac, VLM; Panasci, J; Aloyz, R	ONCOTARGET	2017	10.18632/oncotarget.8146	http://dx.doi.org/10.18632/oncotarget.8146	28977994
Senescence-associated IL-6 and IL-8 cytokines induce a self- and cross-reinforced senescence/inflammatory milieu strengthening tumorigenic capabilities in the MCF-7 breast cancer cell line	Ortiz-Montero, P; Londoño-Vallejo, A; Vernot, JP	CELL COMMUNICATION AND SIGNALING	2017	10.1186/s12964-017-0172-3	http://dx.doi.org/10.1186/s12964-017-0172-3	28472950
Resistin impairs SIRT1 function and induces senescence-associated phenotype in hepatocytes	Yu, A; Zheng, Y; Zhang, RR; Huang, JF; Zhu, ZJ; Zhou, RH; Jin, D; Yang, ZQ	MOLECULAR AND CELLULAR ENDOCRINOLOGY	2013	10.1016/j.mce.2013.06.028	http://dx.doi.org/10.1016/j.mce.2013.06.028	23827175
Platelet-Derived Growth Factor BB and DD and Angiopoietin1 are Altered in Follicular Fluid from Polycystic Ovary Syndrome Patients	Scotti, L; Parborell, F; Irusta, G; De Zuñiga, I; Bisioli, C; Pettorossi, H; Tesone, M; Abramovich, D	MOLECULAR REPRODUCTION AND DEVELOPMENT	2014	10.1002/mrd.22343	http://dx.doi.org/10.1002/mrd.22343	24889290
BRD9 status is a major contributor for cysteine metabolic remodeling through MST and EAAT3 modulation in malignant melanoma	Hipólito, A; Xavier, R; Brito, C; Tomás, A; Lemos, I; Cabaço, LC; Silva, F; Oliva, A; Barral, DC; Vincente, JB; Gonçalves, LG; Pojo, M; Serpa, J	BIOCHIMICA ET BIOPHYSICA ACTA-MOLECULAR BASIS OF DISEASE	2024	10.1016/j.bbadis.2023.166983	http://dx.doi.org/10.1016/j.bbadis.2023.166983	38070581
TRAP1 Regulates Proliferation, Mitochondrial Function, and Has Prognostic Significance in NSCLC	Agorreta, J; Hu, JT; Liu, DX; Delia, D; Turley, H; Ferguson, DJP; Iborra, F; Pajares, MJ; Larrayoz, M; Zudaire, I; Pio, R; Montuenga, LM; Harris, AL; Gatter, K; Pezzella, F	MOLECULAR CANCER RESEARCH	2014	10.1158/1541-7786.MCR-13-0481	http://dx.doi.org/10.1158/1541-7786.MCR-13-0481	24567527
Kinase inhibitor screening reveals aurora-a kinase is a potential therapeutic and prognostic biomarker of gastric cancer	Mesquita, FP; da Silva, EL; Souza, PFN; Lima, LB; Amaral, JL; Zuercher, W; Albuquerque, LM; Rabenhorst, SHB; Moreira-Nunes, CA; de Moraes, MAE; Montenegro, RC	JOURNAL OF CELLULAR BIOCHEMISTRY	2021	10.1002/jcb.30015	http://dx.doi.org/10.1002/jcb.30015	34160883
Insulin directly regulates NPY and AgRP gene expression via the MAPK MEK/ERK signal transduction pathway in mHypoE-46 hypothalamic neurons	Mayer, CM; Belsham, DD	MOLECULAR AND CELLULAR ENDOCRINOLOGY	2009	10.1016/j.mce.2009.02.031	http://dx.doi.org/10.1016/j.mce.2009.02.031	19524132
The Transcription Factor ZNF395 Is Required for the Maximal Hypoxic Induction of Proinflammatory Cytokines in U87-MG Cells	Herwartz, C; Castillo-Juárez, P; Schröder, L; Barron, BL; Steger, G	MEDIATORS OF INFLAMMATION	2015	10.1155/2015/804264	http://dx.doi.org/10.1155/2015/804264	26229239
A Protective Strategy to Counteract the Oxidative Stress Induced by Simulated Microgravity on H9C2 Cardiomyocytes	Guarnieri, S; Morabito, C; Bevere, M; Lanuti, P; Mariggiò, MA	OXIDATIVE MEDICINE AND CELLULAR LONGEVITY	2021	10.1155/2021/9951113	http://dx.doi.org/10.1155/2021/9951113	33986919
Bilirubin mediated oxidative stress involves antioxidant response activation via Nrf2 pathway	Qaisiya, M; Zabetta, CDC; Bellarosa, C; Tiribelli, C	CELLULAR SIGNALLING	2014	10.1016/j.cellsig.2013.11.029	http://dx.doi.org/10.1016/j.cellsig.2013.11.029	24308969
Mouse Embryonic Stem Cells Expressing GDNF Show Enhanced Dopaminergic Differentiation and Promote Behavioral Recovery After Grafting in Parkinsonian Rats	Lara-Rodarte, R; Cortés, D; Soriano, K; Carmona, F; Rocha, L; Estudillo, E; López-Ornelas, A; Velasco, I	FRONTIERS IN CELL AND DEVELOPMENTAL BIOLOGY	2021	10.3389/fcell.2021.661656	http://dx.doi.org/10.3389/fcell.2021.661656	34239871
Mesenchymal stem cell contact promotes CCN1 splicing and transcription in myeloma cells	Dotterweich, J; Ebert, R; Kraus, S; Tower, RJ; Jakob, F; Schütze, N	CELL COMMUNICATION AND SIGNALING	2014	10.1186/1478-811X-12-36	http://dx.doi.org/10.1186/1478-811X-12-36	24965524
Ocimum basilicum but not Ocimum gratissimum present cytotoxic effects on human breast cancer cell line MCF-7, inducing apoptosis and triggering mTOR/Akt/p70S6K pathway	Torres, RG; Casanova, L; Carvalho, J; Marcondes, MC; Costa, SS; Sola-Penna, M; Zancan, P	JOURNAL OF BIOENERGETICS AND BIOMEMBRANES	2018	10.1007/s10863-018-9750-3	http://dx.doi.org/10.1007/s10863-018-9750-3	29589262
EVOLUTIONARY CONSERVATION OF FUNCTION AMONG MAMMALIAN, AVIAN, AND VIRAL HOMOLOGS OF THE BCL-2 ONCOPROTEIN	TAKAYAMA, S; CAZALSHATEM, DL; KITADA, S; TANAKA, S; MIYASHITA, T; HOVEY, LR; HUEN, D; RICKINSON, A; VEERAPANDIAN, P; KRAJEWSKI, S; SAITO, K; REED, JC	DNA AND CELL BIOLOGY	1994	10.1089/dna.1994.13.679	http://dx.doi.org/10.1089/dna.1994.13.679	7772249
Induction of eosinophil apoptosis by hydrogen peroxide promotes the resolution of allergic inflammation	Reis, AC; Alessandri, AL; Athayde, RM; Perez, DA; Vago, JP; Avila, TV; Ferreira, TPT; de Arantes, ACS; Coutinho, DD; Rachid, MA; Sousa, LP; Martins, MA; Menezes, GB; Rossi, AG; Teixeira, MM; Pinho, V	CELL DEATH & DISEASE	2015	10.1038/cddis.2014.580	http://dx.doi.org/10.1038/cddis.2014.580	25675292
Modified mesenchymal stromal cells by in vitro transcribed mRNA: a therapeutic strategy for hepatocellular carcinoma	Cantero, MJ; Bueloni, B; Llamazares, LG; Fiore, E; Lameroli, L; Atorrasagasti, C; Mazzolini, G; Malvicini, M; Bayo, J; García, MG	STEM CELL RESEARCH & THERAPY	2024	10.1186/s13287-024-03806-0	http://dx.doi.org/10.1186/s13287-024-03806-0	38992782
Calix[6]arene bypasses human pancreatic cancer aggressiveness: Downregulation of receptor tyrosine kinases and induction of cell death by reticulum stress and autophagy	Pelizzaro-Rocha, KJ; de Jesus, MB; Ruela-de-Sousa, RR; Nakamura, CV; Reis, FS; de Fátima, A; Ferreira-Halder, CV	BIOCHIMICA ET BIOPHYSICA ACTA-MOLECULAR CELL RESEARCH	2013	10.1016/j.bbamcr.2013.07.010	http://dx.doi.org/10.1016/j.bbamcr.2013.07.010	23872419
Nitric oxide regulates neurogenesis in adult olfactory epithelium in vitro	Sülz, L; Astorga, G; Bellette, B; Iturriaga, R; Mackay-Sim, A; Bacigalupo, J	NITRIC OXIDE-BIOLOGY AND CHEMISTRY	2009	10.1016/j.niox.2009.01.004	http://dx.doi.org/10.1016/j.niox.2009.01.004	19371594
ATYPICAL ANDROGEN RECEPTOR IN THE HUMAN-MELANOMA CELL-LINE IIB-MEL-J	MORVILLO, V; LUTHY, IA; BRAVO, AI; CAPURRO, MI; DONALDSON, M; QUINTANS, C; CALANDRA, RS; MORDOH, J	PIGMENT CELL RESEARCH	1995	10.1111/j.1600-0749.1995.tb00654.x	http://dx.doi.org/10.1111/j.1600-0749.1995.tb00654.x	7567789
alpha B-crystallin protects glial cells from hypertonic stress	Kegel, KB; Iwaki, A; Iwaki, T; Goldman, JE	AMERICAN JOURNAL OF PHYSIOLOGY-CELL PHYSIOLOGY	1996	10.1152/ajpcell.1996.270.3.C903	http://dx.doi.org/10.1152/ajpcell.1996.270.3.C903	8638673
Functional changes in murine mammary cancer cells elicited by CoCl2-induced hypoxia	Borenstein, X; Fiszman, GL; Blidner, A; Vanzulli, SI; Jasnis, MA	NITRIC OXIDE-BIOLOGY AND CHEMISTRY	2010	10.1016/j.niox.2010.07.003	http://dx.doi.org/10.1016/j.niox.2010.07.003	20633694
GDNF and GFRα1 Are Required for Proper Integration of Adult-Born Hippocampal Neurons	Bonafina, A; Trinchero, MF; Ríos, AS; Bekinschtein, P; Schinder, AF; Paratcha, G; Ledda, F	CELL REPORTS	2019	10.1016/j.celrep.2019.11.100	http://dx.doi.org/10.1016/j.celrep.2019.11.100	31875542
Basal-Type Breast Cancer Stem Cells Over-Express Chromosomal Passenger Complex Proteins	Celis, ASCY; Ceballos-Cancino, G; Vazquez-Santillan, K; Espinosa, M; Zampedri, C; Bahena, I; Ruiz, V; Maldonado, V; Melendez-Zajgla, J	CELLS	2020	10.3390/cells9030709	http://dx.doi.org/10.3390/cells9030709	32183150
Sinoporphyrin sodium based sonodynamic therapy induces anti-tumor effects in hepatocellular carcinoma and activates p53/caspase 3 axis	Li, EZ; Sun, Y; Lv, GX; Li, YN; Zhang, ZG; Hu, Z; Cao, WW	INTERNATIONAL JOURNAL OF BIOCHEMISTRY & CELL BIOLOGY	2019	10.1016/j.biocel.2019.01.009	http://dx.doi.org/10.1016/j.biocel.2019.01.009	30660690
Growth hormone modulates in vitro endothelial cell migration and formation of capillary-like structures	de Lima, CFM; Reis, MDD; Ramos, FWD; Ayres-Martins, S; Smaniotto, S	CELL BIOLOGY INTERNATIONAL	2017	10.1002/cbin.10747	http://dx.doi.org/10.1002/cbin.10747	28205281
Mir-513a-3p contributes to the controlling of cellular migration processes in the A549 lung tumor cells by modulating integrin β-8 expression	da Silveira, MB; Lima, KF; da Silva, AR; dos Santos, RAS; Moraes, KCM	MOLECULAR AND CELLULAR BIOCHEMISTRY	2018	10.1007/s11010-017-3229-0	http://dx.doi.org/10.1007/s11010-017-3229-0	29204818
Dinucleotide repeats negatively modulate the promoter activity of Cyr61 and is unstable in hepatocellular carcinoma patients	Wang, BS; Ren, JW; Ooi, LLPJ; Chong, SS; Lee, CGL	ONCOGENE	2005	10.1038/sj.onc.1208550	http://dx.doi.org/10.1038/sj.onc.1208550	15782120
The histone deacetylase inhibitor trichostatin A reduces lysosomal pH and enhances cisplatin-induced apoptosis	Eriksson, I; Joosten, M; Roberg, K; Öllinger, K	EXPERIMENTAL CELL RESEARCH	2013	10.1016/j.yexcr.2012.10.004	http://dx.doi.org/10.1016/j.yexcr.2012.10.004	23063877
GAS1 induces cell death through an intrinsic apoptotic pathway	Zarco, N; González-Ramírez, R; González, RO; Segovia, J	APOPTOSIS	2012	10.1007/s10495-011-0696-8	http://dx.doi.org/10.1007/s10495-011-0696-8	22311470
Oncophosphosignaling Favors a Glycolytic Phenotype in Human Drug Resistant Leukemia	Faria, AVS; Tornatore, TF; Milani, R; Queiroz, KCS; Sampaio, IH; Fonseca, EMB; Rocha-Brito, KJP; Santos, TO; Silveira, LR; Peppelenbosch, MP; Ferreira-Halder, CV	JOURNAL OF CELLULAR BIOCHEMISTRY	2017	10.1002/jcb.26034	http://dx.doi.org/10.1002/jcb.26034	28387439
Ligation of CD40 rescues Ramos-Burkitt lymphoma B cells from calcium ionophore- and antigen receptor-triggered apoptosis by inhibiting activation of the cysteine protease CPP32/Yama and cleavage of its substrate PARP	An, SK; Knox, KA	FEBS LETTERS	1996	10.1016/0014-5793(96)00427-9	http://dx.doi.org/10.1016/0014-5793(96)00427-9	8647264
P2X7 receptor and NLRP3 inflammasome activation in head and neck cancer	Bae, JY; Lee, SW; Shin, YH; Lee, JH; Jahng, JW; Park, K	ONCOTARGET	2017	10.18632/oncotarget.16903	http://dx.doi.org/10.18632/oncotarget.16903	28430665
Regulation and targeting of Eg5, a mitotic motor protein in blast crisis CML - Overcoming Imatinib resistance	Carter, BZ; Mak, DH; Shi, YX; Schober, WD; Wang, RY; Konopleva, M; Koller, E; Dean, NM; Andreeff, M	CELL CYCLE	2006	10.4161/cc.5.19.3255	http://dx.doi.org/10.4161/cc.5.19.3255	16969080
Critical role of TXNIP in oxidative stress, DNA damage and retinal pericyte apoptosis under high glucose: Implications for diabetic retinopathy	Devi, TS; Hosoya, KI; Terasaki, T; Singh, LP	EXPERIMENTAL CELL RESEARCH	2013	10.1016/j.yexcr.2013.01.012	http://dx.doi.org/10.1016/j.yexcr.2013.01.012	23353834
SOLUBILIZATION AND ASSAY OF A COLONY-STIMULATING FACTOR RECEPTOR FROM MURINE MACROPHAGES	YEUNG, YG; JUBINSKY, PT; STANLEY, ER	JOURNAL OF CELLULAR BIOCHEMISTRY	1986	10.1002/jcb.240310403	http://dx.doi.org/10.1002/jcb.240310403	3020066
NOX4 promotes Kupffer cell inflammatory response via ROS-NLRP3 to aggravate liver inflammatory injury in acute liver injury	Zhai, LP; Pei, HY; Yang, Y; Zhu, Y; Ruan, SL	AGING-US	2022			35832027
Erythropoietin enhances iron bioavailability in HepG2 cells by downregulating hepcidin through mTOR, C/EBPα α and HIF-1α α	Maltaneri, RE; Chamorro, ME; Gionco, SE; Nesse, AB; Vittori, DC	BIOCHIMICA ET BIOPHYSICA ACTA-MOLECULAR CELL RESEARCH	2024	10.1016/j.bbamcr.2024.119800	http://dx.doi.org/10.1016/j.bbamcr.2024.119800	39047915
Mesenchymal stem cells protect against acetaminophen hepatotoxicity by secreting regenerative cytokine hepatocyte growth factor	Wang, P; Cui, Y; Wang, J; Liu, DH; Tian, Y; Liu, K; Wang, X; Liu, L; He, Y; Pei, YF; Li, L; Sun, LY; Zhu, ZJ; Chang, DH; Jia, JD; You, H	STEM CELL RESEARCH & THERAPY	2022	10.1186/s13287-022-02754-x	http://dx.doi.org/10.1186/s13287-022-02754-x	35246254
Metastatic TNBC is closely associated with a fused mitochondrial morphology and a glycolytic and lipogenicmetabolism	Pérez-Treviño, P; Aguayo-Millán, CD; Santuario-Facio, SK; Vela-Guajardo, JE; Salazar, E; Camacho-Morales, A; Ortiz, R; García, N	BIOCHEMISTRY AND CELL BIOLOGY	2021	10.1139/bcb-2020-0439	http://dx.doi.org/10.1139/bcb-2020-0439	33342359
The translational blocking of α5 and α6 integrin subunits affects migration and invasion, and increases sensitivity to carboplatin of SKOV-3 ovarian cancer cell line	Villegas-Pineda, JC; Toledo-Leyva, A; Osorio-Trujillo, JC; Hernández-Ramírez, VI; Talamás-Rohana, P	EXPERIMENTAL CELL RESEARCH	2017	10.1016/j.yexcr.2017.01.010	http://dx.doi.org/10.1016/j.yexcr.2017.01.010	28131812
Functional consequence of the p53 codon 72 polymorphism in colorectal cancer	Katkoori, VR; Manne, U; Chaturvedi, LS; Basson, MD; Haan, P; Coffey, D; Bumpers, HL	ONCOTARGET	2017	10.18632/oncotarget.20580	http://dx.doi.org/10.18632/oncotarget.20580	29100333
SPARC expression in tumor microenvironment induces partial epithelial-to-mesenchymal transition of esophageal adenocarcinoma cells via cooperating with TGF-β signaling	Ma, W; Yan, YL; Bai, SH; Zhou, Y; Wang, X; Feng, ZD; Li, GZ; Zhou, SL; Zhang, JZ; Ren, J	CELL BIOLOGY INTERNATIONAL	2023	10.1002/cbin.11927	http://dx.doi.org/10.1002/cbin.11927	36229930
Epigenetic inactivation of the ERK inhibitor Spry2 in B-cell diffuse lymphomas	Sánchez, A; Setién, F; Martínez, N; Oliva, JL; Herranz, M; Fraga, MF; Alaminos, M; Esteller, M; Rojas, JM	ONCOGENE	2008	10.1038/onc.2008.129	http://dx.doi.org/10.1038/onc.2008.129	18427547
Glycogen synthase kinase-3 inhibition sensitizes human induced pluripotent stem cells to thiol-containing antioxidants induced apoptosis	Tu, CY; Xu, R; Koleti, M; Zoldan, J	STEM CELL RESEARCH	2017	10.1016/j.scr.2017.07.019	http://dx.doi.org/10.1016/j.scr.2017.07.019	28772167
GD1a modulates GM-CSF-induced cell proliferation	Santos, AXS; Maia, JE; Crespo, PM; Pettenuzzo, LF; Daniotti, JL; Barbé-Tuana, FM; Martins, LM; Trindade, VMT; Borojevic, R; Guma, FCR	CYTOKINE	2011	10.1016/j.cyto.2011.08.032	http://dx.doi.org/10.1016/j.cyto.2011.08.032	21930390
Progesterone receptor isoform-dependent cross-talk between prolactin and fatty acid synthase in breast cancer	Menendez, JA; Peirce, SK; Papadimitropoulou, A; Cuyàs, E; Vander Steen, T; Verdura, S; Vellon, L; Chen, WY; Lupu, R	AGING-US	2020	10.18632/aging.202289	http://dx.doi.org/10.18632/aging.202289	33335078
Pitx3 promoter directs Cre-recombinase specifically in a human neuroblastoma cell line	Castillo-Carranza, DL; Rodríguez-Rocha, H; Montes-De-Oca-Luna, R; Sepúlveda-Saavedra, J; Martínez, HR; López-Vidal, Y; Saucedo-Cárdenas, O	MOLECULAR AND CELLULAR BIOCHEMISTRY	2008	10.1007/s11010-007-9655-7	http://dx.doi.org/10.1007/s11010-007-9655-7	18049867
Epigenetic re-wiring of breast cancer by pharmacological targeting of C-terminal binding protein	Byun, JS; Park, S; Yi, DI; Shin, JH; Hernandez, SG; Hewitt, SM; Nicklaus, MC; Peach, ML; Guasch, L; Tang, BW; Wakefield, LM; Yan, TF; Caban, A; Jones, A; Kabbout, M; Vohra, N; Nápoles, AM; Singhal, S; Yancey, R; De Siervi, A; Gardner, K	CELL DEATH & DISEASE	2019	10.1038/s41419-019-1892-7	http://dx.doi.org/10.1038/s41419-019-1892-7	31534138
Inhibition of the AnxA1/FPR1 autocrine axis reduces MDA-MB-231 breast cancer cell growth and aggressiveness in vitro and in vivo	Vecchi, L; Zóia, MAP; Santos, TG; Beserra, AD; Ramos, CMC; Colombo, BFM; Maia, YCP; de Andrade, VP; Mota, STS; de Araújo, TG; Azevedo, FVD; Soares, FA; Oliani, SM; Goulart, LR	BIOCHIMICA ET BIOPHYSICA ACTA-MOLECULAR CELL RESEARCH	2018	10.1016/j.bbamcr.2018.06.010	http://dx.doi.org/10.1016/j.bbamcr.2018.06.010	29932988
Overactivated Cdc42 acts through Cdc42EP3/Borg2 and NCK to trigger DNA damage response signaling and sensitize cells to DNA-damaging agents	da Silva, LE; Russo, LC; Forti, FL	EXPERIMENTAL CELL RESEARCH	2020	10.1016/j.yexcr.2020.112206	http://dx.doi.org/10.1016/j.yexcr.2020.112206	32739212
Genetic immunization:: A new monoclonal antibody for the detection of BCL-6 protein in paraffin sections	García, JF; García, JF; Maestre, L; Lucas, E; Sánchez-Verde, L; Romero-Chala, S; Piris, MA; Roncador, G	JOURNAL OF HISTOCHEMISTRY & CYTOCHEMISTRY	2006	10.1369/jhc.5A6646.2005	http://dx.doi.org/10.1369/jhc.5A6646.2005	16046671
The Effects of Cryopreservation on Different Passages of Fibroblast Cell Culture in Brown Brocket Deer (Mazama gouazoubira)	Magalhaes, LC; Bhat, MH; Freitas, JLS; Melo, LM; Teixeira, DIA; Pinto, LCA; Camara, LMC; Duarte, JMB; Freitas, VJF	BIOPRESERVATION AND BIOBANKING	2017	10.1089/bio.2017.0060	http://dx.doi.org/10.1089/bio.2017.0060	28922611
S-nitrosation of calpains is associated with cardioprotection in myocardial I/R injury	Totzeck, M; Korste, S; Miinalainen, I; Hendgen-Cotta, UB; Rassaf, T	NITRIC OXIDE-BIOLOGY AND CHEMISTRY	2017	10.1016/j.niox.2017.04.003	http://dx.doi.org/10.1016/j.niox.2017.04.003	28392447
Myelin-associated glycoprotein modulates apoptosis of motoneurons during early postnatal development via NgR/p75NTR receptor-mediated activation of RhoA signaling pathways	Palandri, A; Salvador, VR; Wojnacki, J; Vivinetto, AL; Schnaar, RL; Lopez, PHH	CELL DEATH & DISEASE	2015	10.1038/cddis.2015.228	http://dx.doi.org/10.1038/cddis.2015.228	26335717
Vitamin C deficient reduces proliferation in a human periventricular tumor stem cell-derived glioblastoma model	Jara, N; Ramirez, E; Ferrada, L; Salazar, K; Espinoza, F; González-Chavarría, I; Nualart, F	JOURNAL OF CELLULAR PHYSIOLOGY	2021	10.1002/jcp.30264	http://dx.doi.org/10.1002/jcp.30264	33432597
Molecular Profiling and Malignant Behavior Define Two Rat Mammary Tumor Cell Lines as a Relevant Experimental Model	Vela, E; Escrich, E	JOURNAL OF CELLULAR BIOCHEMISTRY	2016	10.1002/jcb.25594	http://dx.doi.org/10.1002/jcb.25594	27166919
Glypican-3 induces a mesenchymal to epithelial transition in human breast cancer cells	Castillo, LF; Tascón, R; Huvelle, MAL; Novack, G; Llorens, MC; dos Santos, AF; Shortrede, J; Cabanillas, AM; Joffé, EBD; Labriola, L; Peters, MG	ONCOTARGET	2016	10.18632/oncotarget.11107	http://dx.doi.org/10.18632/oncotarget.11107	27507057
Synergistic effects of glial cell line-derived neurotrophic factor and base-medium on in vitro culture of testicular tissue derived from prepubertal collared peccary	da Silva, AM; Pereira, AG; Bezerra, LGP; Brasil, AV; Pereira, AF; de Oliveira, MF; Rodrigues, APR; Naupas, LVS; Comizzoli, P; Silva, AR	CELL BIOLOGY INTERNATIONAL	2024	10.1002/cbin.12203	http://dx.doi.org/10.1002/cbin.12203	39007507
Effects of redox modulation on quiescin/sulfhydryl oxidase activity of melanoma cells	Mazepa, E; Furlanetto, ALDD; Brum, H; Nakao, LS; Martinez, PA; Cadena, SMSC; Rocha, MEM; Cunha, ES; Martinez, GR	MOLECULAR AND CELLULAR BIOCHEMISTRY	2024	10.1007/s11010-023-04745-9	http://dx.doi.org/10.1007/s11010-023-04745-9	37103678
GAS1 is present in the cerebrospinal fluid and is expressed in the choroid plexus of the adult rat	Ayala-Sarmiento, AE; Estudillo, E; Pérez-Sánchez, G; Sierra-Sánchez, A; González-Mariscal, L; Martínez-Fong, D; Segovia, J	HISTOCHEMISTRY AND CELL BIOLOGY	2016	10.1007/s00418-016-1449-0	http://dx.doi.org/10.1007/s00418-016-1449-0	27225491
Transcriptional response of T cells to IFN-α:: Changes induced in IFN-α-sensitive and resistant cutaneous T cell lymphoma	Tracey, L; Spiteri, I; Ortiz, P; Lawler, M; Piris, MA; Villuendas, R	JOURNAL OF INTERFERON AND CYTOKINE RESEARCH	2004	10.1089/107999004322917034	http://dx.doi.org/10.1089/107999004322917034	15035852
Human midbrain precursors activate the expected developmental genetic program and differentiate long-term to functional A9 dopamine neurons in vitro. Enhancement by Bcl-XL	Seiz, EG; Ramos-Gómez, M; Courtois, ET; Tonnesen, J; Kokaia, M; Noya, IL; Martínez-Serrano, A	EXPERIMENTAL CELL RESEARCH	2012	10.1016/j.yexcr.2012.07.018	http://dx.doi.org/10.1016/j.yexcr.2012.07.018	22884477
A Novel Biological Role of α-Mangostin in Modulating Inflammatory Response Through the Activation of SIRT-1 Signaling Pathway	Franceschelli, S; Pesce, M; Ferrone, A; Patruno, A; Pasqualone, L; Carlucci, G; Ferrone, V; Carlucci, M; de Lutiis, MA; Grilli, A; Felaco, M; Speranza, L	JOURNAL OF CELLULAR PHYSIOLOGY	2016	10.1002/jcp.25348	http://dx.doi.org/10.1002/jcp.25348	26895796
Lack of amino acids in mouse hepatocytes in culture induces the selection of preneoplastic cells	Chisari, AN; Sancho, P; Caja, L; Bertran, E; Fabregat, I	CELLULAR SIGNALLING	2012	10.1016/j.cellsig.2011.09.018	http://dx.doi.org/10.1016/j.cellsig.2011.09.018	21964063
Cell-Peptide Specific Interaction Can Inhibit Mycobacterium tuberculosis H37Rv Infection	Rodríguez, DC; Ocampo, M; Reyes, C; Arévalo-Pinzón, G; Munoz, M; Patarroyo, MA; Patarroyo, ME	JOURNAL OF CELLULAR BIOCHEMISTRY	2016	10.1002/jcb.25379	http://dx.doi.org/10.1002/jcb.25379	26375297
Generation of Cellular Reactive Oxygen Species by Activation of the EP2 Receptor Contributes to Prostaglandin E2-Induced Cytotoxicity in Motor Neuron-Like NSC-34 Cells	Kosuge, Y; Nango, H; Kasai, H; Yanagi, T; Mawatari, T; Nishiyama, K; Miyagishi, H; Ishige, K; Ito, Y	OXIDATIVE MEDICINE AND CELLULAR LONGEVITY	2020	10.1155/2020/6101838	http://dx.doi.org/10.1155/2020/6101838	32411331
Melatonin Antagonizes Nickel-Induced Aerobic Glycolysis by Blocking ROS-Mediated HIF-1α/miR210/ISCU Axis Activation	He, MD; Zhou, C; Lu, YH; Mao, L; Xi, Y; Mei, X; Wang, X; Zhang, L; Yu, ZP; Zhou, Z	OXIDATIVE MEDICINE AND CELLULAR LONGEVITY	2020	10.1155/2020/5406284	http://dx.doi.org/10.1155/2020/5406284	32566089
PKCδ Inhibition Impairs Mammary Cancer Proliferative Capacity But Selects Cancer Stem Cells, Involving Autophagy	Berardi, DE; Flumian, C; Rodriguez, CE; Bessone, MID; Cirigliano, SM; Joffé, EDBD; Fiszman, GL; Urtreger, AJ; Todaro, LB	JOURNAL OF CELLULAR BIOCHEMISTRY	2016	10.1002/jcb.25358	http://dx.doi.org/10.1002/jcb.25358	26335446
Regulation of GLUT3 and glucose uptake by the cAMP signalling pathway in the breast cancer cell line ZR-75	Meneses, AM; Medina, RA; Kato, S; Pint, M; Jaque, MP; Lizama, I; García, MDLA; Nualart, F; Owen, GI	JOURNAL OF CELLULAR PHYSIOLOGY	2008	10.1002/jcp.21166	http://dx.doi.org/10.1002/jcp.21166	17559076
Gdnf Acts as a Germ Cell-Derived Growth Factor and Regulates the Zebrafish Germ Stem Cell Niche in Autocrine- and Paracrine-Dependent Manners	Doretto, LB; Butzge, AJ; Nakajima, RT; Martinez, ERM; de Souza, BM; Rodrigues, MD; Rosa, IF; Ricci, JMB; Tovo-Neto, A; Costa, DF; Malafaia, G; Shao, CW; Nóbrega, RH	CELLS	2022	10.3390/cells11081295	http://dx.doi.org/10.3390/cells11081295	35455974
Vitamin E TPGS 1000 Induces Apoptosis in the K562 Cell Line: Implications for Chronic Myeloid Leukemia	Calvo-Alvarez, J; Jimenez-Del-Rio, M; Velez-Pardo, C	OXIDATIVE MEDICINE AND CELLULAR LONGEVITY	2021	10.1155/2021/5580288	http://dx.doi.org/10.1155/2021/5580288	34211630
Antitumor Effects of Freeze-Dried Robusta Coffee (Coffea canephora) Extracts on Breast Cancer Cell Lines	Nigra, AD; Guimaraes, DDB; Prucca, CG; Freitas-Silva, O; Teodoro, AJ; Gil, GA	OXIDATIVE MEDICINE AND CELLULAR LONGEVITY	2021	10.1155/2021/5572630	http://dx.doi.org/10.1155/2021/5572630	34113419
The Role of Nrf2 Signaling Pathway in Eucommia ulmoides Flavones Regulating Oxidative Stress in the Intestine of Piglets	Xiao, DF; Yuan, DX; Tan, BH; Wang, J; Liu, YH; Tan, B	OXIDATIVE MEDICINE AND CELLULAR LONGEVITY	2019	10.1155/2019/9719618	http://dx.doi.org/10.1155/2019/9719618	31565157
Prooxidative Activity of Celastrol Induces Apoptosis, DNA Damage, and Cell Cycle Arrest in Drug-Resistant Human Colon Cancer Cells	Moreira, H; Szyjka, A; Paliszkiewicz, K; Barg, E	OXIDATIVE MEDICINE AND CELLULAR LONGEVITY	2019	10.1155/2019/6793957	http://dx.doi.org/10.1155/2019/6793957	31485297
Glutamate accelerates RPE cell proliferation through ERK1/2 activation via distinct receptor-specific mechanisms	García, S; López, E; López-Colomé, AM	JOURNAL OF CELLULAR BIOCHEMISTRY	2008	10.1002/jcb.21633	http://dx.doi.org/10.1002/jcb.21633	18022816
c-FLIP is involved in erythropoietin-mediated protection of erythroid-differentiated cells from TNF-α-induced apoptosis	Vittori, D; Vota, D; Callero, M; Chamorro, ME; Nesse, A	CELL BIOLOGY INTERNATIONAL	2010	10.1042/CBI20090085	http://dx.doi.org/10.1042/CBI20090085	20218968
HMGA1-pseudogene expression is induced in human pituitary tumors	Esposito, F; De Martino, M; D'Angelo, D; Mussnich, P; Raverot, G; Jaffrain-Rea, ML; Fraggetta, F; Trouillas, J; Fusco, A	CELL CYCLE	2015	10.1080/15384101.2015.1021520	http://dx.doi.org/10.1080/15384101.2015.1021520	25894544
Downregulation of beta-catenin in chemo-tolerant TNBC through changes in receptor and antagonist profiles of the WNT pathway: Clinical and prognostic implications	Islam, S; Dasgupta, H; Basu, M; Roy, A; Alam, N; Roychoudhury, S; Panda, CK	CELLULAR ONCOLOGY	2020	10.1007/s13402-020-00525-5	http://dx.doi.org/10.1007/s13402-020-00525-5	32430683
Reprogramming of non-genomic estrogen signaling by the stemness factor SOX2 enhances the tumor-initiating capacity of breast cancer cells	Vazquez-Martin, A; Cufí, S; Lopez-Bonet, E; Corominas-Faja, B; Cuyàs, E; Vellon, L; Iglesias, JM; Leis, O; Martín, AG; Menendez, JA	CELL CYCLE	2013	10.4161/cc.26692	http://dx.doi.org/10.4161/cc.26692	24107627
TGFβ1-induced suppression of glutathione antioxidant defenses in hepatocytes:: caspase-dependent posttranslational and caspase-independent transcriptional regulatory mechanisms	Franklin, CC; Rosenfeld-Franklin, ME; White, C; Kavanagh, TJ; Fausto, N	FASEB JOURNAL	2003	10.1096/fj.02-0867fje	http://dx.doi.org/10.1096/fj.02-0867fje	12824300
Relevance of Thymic Stromal Lymphopoietin on the Pathogenesis of Glioblastoma: Role of the Neutrophil	Cruz, A; Coronel, J; Vélez, P; Lenicov, F; Iturrizaga, J; Abelleyro, M; Rosato, M; Shiromizu, C; Candolfi, M; Vermeulen, M; Jancic, C; Yasuda, E; Berner, S; Villaverde, M; Salamone, G	CELLULAR AND MOLECULAR NEUROBIOLOGY	2024	10.1007/s10571-024-01462-9	http://dx.doi.org/10.1007/s10571-024-01462-9	38557942
Cytotoxicity of allitinib, an irreversible anti-EGFR agent, in a large panel of human cancer-derived cell lines: KRAS mutation status as a predictive biomarker	Silva-Oliveira, RJ; Silva, VAO; Martinho, O; Cruvinel-Carloni, A; Melendez, ME; Rosa, MN; de Paula, FE; Viana, LD; Carvalho, AL; Reis, RM	CELLULAR ONCOLOGY	2016	10.1007/s13402-016-0270-z	http://dx.doi.org/10.1007/s13402-016-0270-z	26920031
Antigenotoxic and Apoptotic Activity of Green Tea Polyphenol Extracts on Hexavalent Chromium-Induced DNA Damage in Peripheral Blood of CD-1 Mice: Analysis with Differential Acridine Orange/Ethidium Bromide Staining	García-Rodríguez, MD; Carvente-Juárez, MM; Altamirano-Lozano, MA	OXIDATIVE MEDICINE AND CELLULAR LONGEVITY	2013	10.1155/2013/486419	http://dx.doi.org/10.1155/2013/486419	24363823
A Comparative Evaluation of the Cytotoxic and Antioxidant Activity of Mentha crispa Essential Oil, Its Major Constituent Rotundifolone, and Analogues on Human Glioblastoma	Turkez, H; Tozlu, OO; Lima, TC; de Brito, AEM; de Sousa, DP	OXIDATIVE MEDICINE AND CELLULAR LONGEVITY	2018	10.1155/2018/2083923	http://dx.doi.org/10.1155/2018/2083923	30057673
Nordihydroguaiaretic Acid Attenuates the Oxidative Stress-Induced Decrease of CD33 Expression in Human Monocytes	Guzmán-Beltrán, S; Pedraza-Chaverri, J; Gonzalez-Reyes, S; Hernández-Sánchez, F; Juarez-Figueroa, UE; Gonzalez, Y; Bobadilla, K; Torres, M	OXIDATIVE MEDICINE AND CELLULAR LONGEVITY	2013	10.1155/2013/375893	http://dx.doi.org/10.1155/2013/375893	23533689
New 2-Acetyl-3-aminophenyl-1,4-naphthoquinones: Synthesis and In Vitro Antiproliferative Activities on Breast and Prostate Human Cancer Cells	Ríos, D; Valderrama, JA; Cautin, M; Tapia, M; Salas, F; Guerrero-Castilla, A; Muccioli, GG; Calderón, PB; Benites, J	OXIDATIVE MEDICINE AND CELLULAR LONGEVITY	2020	10.1155/2020/8939716	http://dx.doi.org/10.1155/2020/8939716	33101594
Oxidative Stress Triggered by Apigenin Induces Apoptosis in a Comprehensive Panel of Human Cervical Cancer-Derived Cell Lines	Souza, RP; Bonfim-Mendonça, PD; Gimenes, F; Ratti, BA; Kaplum, V; Bruschi, ML; Nakamura, CV; Silva, SO; Maria-Engler, SS; Consolaro, MEL	OXIDATIVE MEDICINE AND CELLULAR LONGEVITY	2017	10.1155/2017/1512745	http://dx.doi.org/10.1155/2017/1512745	28191273
Ethanolic Extract of Senna velutina Roots: Chemical Composition, In Vitro and In Vivo Antitumor Effects, and B16F10-Nex2 Melanoma Cell Death Mechanisms	Castro, DTH; Campos, JF; Damiao, MJ; Torquato, HFV; Paredes-Gamero, EJ; Carollo, CA; Rodrigues, EG; Souza, KD; dos Santos, EL	OXIDATIVE MEDICINE AND CELLULAR LONGEVITY	2019	10.1155/2019/5719483	http://dx.doi.org/10.1155/2019/5719483	31285786
Hydroethanolic Extract of Solanum paniculatum L. Fruits Modulates ROS and Cytokine in Human Cell Lines	Ferraz, APCR; Sussulini, A; Garcia, JL; Costa, MR; Francisqueti-Ferron, FV; Ferron, AJT; Silva, CCVD; Corrente, JE; Manfio, VM; Namba, V; Lima, GPP; Pereira, BS; Fecchio, D; Minatel, IO; dos Santos, KC; Corrêa, CR	OXIDATIVE MEDICINE AND CELLULAR LONGEVITY	2020	10.1155/2020/7240216	http://dx.doi.org/10.1155/2020/7240216	32411334
Photodynamic activity of a new sensitizer derived from porphyrin-C60 dyad and its biological consequences in a human carcinoma cell line	Alvarez, MG; Prucca, C; Milanesio, ME; Durantini, EN; Rivarola, V	INTERNATIONAL JOURNAL OF BIOCHEMISTRY & CELL BIOLOGY	2006	10.1016/j.biocel.2006.05.019	http://dx.doi.org/10.1016/j.biocel.2006.05.019	16899389
Amyloid Beta-Peptide Increases BACE1 Translation through the Phosphorylation of the Eukaryotic Initiation Factor-2α	Picón-Pagès, P; Gutiérrez, DA; Barranco-Almohalla, A; Crepin, G; Tajes, M; Ill-Raga, G; Guix, FX; Menéndez, S; Arumí-Uría, M; Vicente, R; Alvarez, AR; Muñoz, FJ	OXIDATIVE MEDICINE AND CELLULAR LONGEVITY	2020	10.1155/2020/2739459	http://dx.doi.org/10.1155/2020/2739459	33014268
Antitumor Therapy under Hypoxic Microenvironment by the Combination of 2-Methoxyestradiol and Sodium Dichloroacetate on Human Non-Small-Cell Lung Cancer	Romero, Y; Castillejos-López, M; Romero-García, S; Aguayo, AS; Herrera, I; Garcia-Martin, MO; Torres-Espíndola, LM; Negrete-García, MC; Olvera, AC; Huerta-Cruz, JC; Cruz, RV; Cisneros, J; Soto, EF; Solís-Chagoyán, H; Mendoza-Milla, C; Cabello-Gutiérrez, C; Ruiz, V; Aquino-Gálvez, A	OXIDATIVE MEDICINE AND CELLULAR LONGEVITY	2020	10.1155/2020/3176375	http://dx.doi.org/10.1155/2020/3176375	33149807
Emodin, Physcion, and Crude Extract of Rhamnus sphaerosperma var. pubescens Induce Mixed Cell Death, Increase in Oxidative Stress, DNA Damage, and Inhibition of AKT in Cervical and Oral Squamous Carcinoma Cell Lines	Moreira, TF; Sorbo, JM; Souza, FD; Fernandes, BC; Ocampos, FMM; de Oliveira, DMS; Arcaro, CA; Assis, RP; Barison, A; Miguel, OG; Baviera, AM; Soares, CP; Brunetti, IL	OXIDATIVE MEDICINE AND CELLULAR LONGEVITY	2018	10.1155/2018/2390234	http://dx.doi.org/10.1155/2018/2390234	30057674
Antineuroinflammatory Effect of Amburana cearensis and Its Molecules Coumarin and Amburoside A by Inhibiting the MAPK Signaling Pathway in LPS-Activated BV-2 Microglial Cells	de Araújo, AB; Azul, FVCS; Silva, FRM; de Almeida, TS; Oliveira, JVN; Pimenta, ATA; Bezerra, AME; Machado, NJ; Leal, LKAM	OXIDATIVE MEDICINE AND CELLULAR LONGEVITY	2022	10.1155/2022/6304087	http://dx.doi.org/10.1155/2022/6304087	35528510
TISSUE DISTRIBUTION OF ERP61 AND ASSOCIATION OF ITS INCREASED EXPRESSION WITH IGG PRODUCTION IN HYBRIDOMA CELLS	KOZAKI, KI; MIYAISHI, O; ASAI, N; IIDA, KI; SAKATA, K; HAYASHI, M; NISHIDA, T; MATSUYAMA, M; SHIMIZU, S; KANEDA, T; SAGA, S	EXPERIMENTAL CELL RESEARCH	1994	10.1006/excr.1994.1209	http://dx.doi.org/10.1006/excr.1994.1209	8050492
Downregulation of Hsp27 (HSPB1) in MCF-7 human breast cancer cells induces upregulation of PTEN	Cayado-Gutiérrez, N; Moncalero, VL; Rosales, EM; Berón, W; Salvatierra, EE; Alvarez-Olmedo, D; Radrizzani, M; Ciocca, DR	CELL STRESS & CHAPERONES	2013	10.1007/s12192-012-0367-x	http://dx.doi.org/10.1007/s12192-012-0367-x	22907762
P2X7 receptor activation enhances SK3 channels- and cystein cathepsin-dependent cancer cells invasiveness	Jelassi, B; Chantôme, A; Alcaraz-Pérez, F; Baroja-Mazo, A; Cayuela, ML; Pelegrin, P; Surprenant, A; Roger, S	ONCOGENE	2011	10.1038/onc.2010.593	http://dx.doi.org/10.1038/onc.2010.593	21242969
Mesenchymal stem cells decrease lung inflammation during sepsis, acting through inhibition of the MAPK pathway	Pedrazza, L; Cubillos-Rojas, M; de Mesquita, FC; Luft, C; Cunha, AA; Rosa, JL; de Oliveira, JR	STEM CELL RESEARCH & THERAPY	2017	10.1186/s13287-017-0734-8	http://dx.doi.org/10.1186/s13287-017-0734-8	29273091
Metastatic Melanoma: A Preclinical Model Standardization and Development of a Chitosan-Coated Nanoemulsion Containing Temozolomide to Treat Brain Metastasis	Gelsleichter, NE; de Souza, PO; Teixeira, FC; Debom, GN; Lenz, GS; Roliano, GG; Sant'ana, RD; Visioli, F; Fachel, FNS; Michels, LR; Azambuja, JH; Teixeira, HF; Braganhol, E	CELLULAR AND MOLECULAR NEUROBIOLOGY	2023	10.1007/s10571-023-01338-4	http://dx.doi.org/10.1007/s10571-023-01338-4	37055607
Agonist Effects of Propranolol on Non-Tumor Human Breast Cells	Gargiulo, L; Rivero, EM; di Siervi, N; Buzzi, ED; Buffone, MG; Davio, CA; Lüthy, IA; Bruzzone, A	CELLS	2020	10.3390/cells9041036	http://dx.doi.org/10.3390/cells9041036	32331276
Nilotinib impairs skeletal myogenesis by increasing myoblast proliferation	Contreras, O; Villarreal, M; Brandan, E	SKELETAL MUSCLE	2018	10.1186/s13395-018-0150-5	http://dx.doi.org/10.1186/s13395-018-0150-5	29463296
miRNA expression profile in multicellular breast cancer spheroids	Mandujano-Tinoco, EA; Garcia-Venzor, A; Muñoz-Galindo, L; Lizarraga-Sanchez, F; Favela-Orozco, A; Chavez-Gutierrez, E; Krötzsch, E; Salgado, RM; Melendez-Zajgla, J; Maldonado, V	BIOCHIMICA ET BIOPHYSICA ACTA-MOLECULAR CELL RESEARCH	2017	10.1016/j.bbamcr.2017.05.023	http://dx.doi.org/10.1016/j.bbamcr.2017.05.023	28576513
Suppression of anchorage-independent growth and matrigel invasion and delayed tumor formation by elevated expression of fibulin-1D in human fibrosarcoma-derived cell lines	Qing, J; Maher, VM; Tran, H; Argraves, WS; Dunstan, RW; McCormick, JJ	ONCOGENE	1997	10.1038/sj.onc.1201385	http://dx.doi.org/10.1038/sj.onc.1201385	9393974
Human Stem Cell-Derived Retinal Pigment Epithelial Cells as a Model for Drug Screening and Pre-Clinical Assays Compared to ARPE-19 Cell Line	Oliveira, CR; de Paiva, MRB; Ribeiro, MCS; Andrade, GF; Carvalho, JL; Gomes, DA; Nehemy, M; Fialho, SL; Silva-Cunha, A; de Góes, AM	INTERNATIONAL JOURNAL OF STEM CELLS	2021	10.15283/ijsc20094	http://dx.doi.org/10.15283/ijsc20094	33377455
INHIBITION OF APOPTOSIS BY THE EXPRESSION OF ANTISENSE NEDD2	KUMAR, S	FEBS LETTERS	1995	10.1016/0014-5793(95)00602-6	http://dx.doi.org/10.1016/0014-5793(95)00602-6	7615091
Metabolic and Epigenetic Regulation of SMAD7 by STC1 Ameliorates Lung Fibrosis	Ohkouchi, S; Kanehira, M; Saigusa, D; Ono, M; Tazawa, R; Terunuma, H; Hirano, T; Numakura, T; Notsuda, H; Inoue, C; Saito-Koyama, R; Tabata, M; Irokawa, T; Ogawa, H; Kurosawa, H; Okada, Y	AMERICAN JOURNAL OF RESPIRATORY CELL AND MOLECULAR BIOLOGY	2022	10.1165/rcmb.2021-0445OC	http://dx.doi.org/10.1165/rcmb.2021-0445OC	35696344
A four-gene signature predicts the efficacy of paclitaxel-based neoadjuvant therapy in human epidermal growth factor receptor 2-negative breast cancer	Li, Z; Zhang, Y; Zhang, Z; Zhao, ZK; Lv, QJ	JOURNAL OF CELLULAR BIOCHEMISTRY	2019	10.1002/jcb.27891	http://dx.doi.org/10.1002/jcb.27891	30520096
Lentiviral Vectors to Analyze Cell Death Regulators	Nachbur, U; Brumatti, G	PROGRAMMED CELL DEATH: Methods and Protocols	2016	10.1007/978-1-4939-3581-9_19	http://dx.doi.org/10.1007/978-1-4939-3581-9_19	27108445
Regulation of IL-1β generation by Pseudo-ICE and ICEBERG, two dominant negative caspase recruitment domain proteins	Druilhe, A; Srinivasula, SM; Razmara, M; Ahmad, M; Alnemri, ES	CELL DEATH AND DIFFERENTIATION	2001	10.1038/sj.cdd.4400881	http://dx.doi.org/10.1038/sj.cdd.4400881	11536016
ADAR1 Transcriptome editing promotes breast cancer progression through the regulation of cell cycle and DNA damage response	Sagredo, EA; Sagredo, A; Blanco, A; De Santiago, PR; Rivas, S; Assar, R; Pérez, P; Marcelain, K; Armisén, R	BIOCHIMICA ET BIOPHYSICA ACTA-MOLECULAR CELL RESEARCH	2020	10.1016/j.bbamcr.2020.118716	http://dx.doi.org/10.1016/j.bbamcr.2020.118716	32275931
Mutant p53 Gain-of-Function Induces Migration and Invasion through Overexpression of miR-182-5p in Cancer Cells	Madrigal, T; Ortega-Bernal, D; Herrera, LA; González-de la Rosa, CH; Domínguez-Gómez, G; Aréchaga-Ocampo, E; Díaz-Chávez, J	CELLS	2023	10.3390/cells12202506	http://dx.doi.org/10.3390/cells12202506	37887350
Calcium is a noncompetitive inhibitor of DMT1 on the intestinal iron absorption process: empirical evidence and mathematical modeling analysis	Cegarra, L; Aguirre, P; Nuñez, MT; Gerdtzen, ZP; Salgado, JC	AMERICAN JOURNAL OF PHYSIOLOGY-CELL PHYSIOLOGY	2022	10.1152/ajpcell.00411.2022	http://dx.doi.org/10.1152/ajpcell.00411.2022	36342159
Calix[6]arene dismantles extracellular vesicle biogenesis and metalloproteinases that support pancreatic cancer hallmarks	Cordeiro, HG; Azevedo-Martins, JM; Faria, AVD; Rocha-Brito, KJP; Milani, R; Peppelenbosch, M; Fuhler, G; de Fatima, A; Ferreira-Halder, CV	CELLULAR SIGNALLING	2024	10.1016/j.cellsig.2024.111174	http://dx.doi.org/10.1016/j.cellsig.2024.111174	38604340
Paint-assisted microdissection-FISH: Rapid and simple mapping of translocation breakpoints in the embryonal rhabdomyosarcoma cell line RD	Roberts, I; Foster, N; Nacheva, E; Coleman, N	CYTOMETRY PART A	2004	10.1002/cyto.a.20025	http://dx.doi.org/10.1002/cyto.a.20025	15057971
Biological characterization of the UW402, UW473, ONS-76 and DAOY pediatric medulloblastoma cell lines	Bonfim-Silva, R; Salomao, KB; Pimentel, TVCD; Menezes, CCBD; Palma, PVB; Fontes, AM	CYTOTECHNOLOGY	2019	10.1007/s10616-019-00332-3	http://dx.doi.org/10.1007/s10616-019-00332-3	31346954
The CD44std and CD44v9 subpopulations in non-tumorigenic invasive SNU-423 cells present different features of cancer stem cells	Aguilar-Chaparro, MA; Rivera-Pineda, SA; Hernández-Galdámez, HV; Piña-Vázquez, C; Villa-Treviño, S	STEM CELL RESEARCH	2023	10.1016/j.scr.2023.103222	http://dx.doi.org/10.1016/j.scr.2023.103222	37844417
No cross-resistance between ALA-mediated photodynamic therapy and nitric oxide	Di Venosa, G; Casas, A; Fukuda, H; Perotti, C; Batlle, A	NITRIC OXIDE-BIOLOGY AND CHEMISTRY	2005	10.1016/j.niox.2005.04.010	http://dx.doi.org/10.1016/j.niox.2005.04.010	16115785
TGFβ2 regulates hypothalamic Trh expression through the TGFβ inducible early gene-1 (TIEG1) during fetal development	Martinez-Armenta, M; de León-Guerrero, SD; Catalan, A; Alvarez-Arellano, L; Uribe, RM; Subramaniam, M; Charli, JL; Pérez-Martínez, L	MOLECULAR AND CELLULAR ENDOCRINOLOGY	2015	10.1016/j.mce.2014.10.021	http://dx.doi.org/10.1016/j.mce.2014.10.021	25448845
Cytotoxicity of apigenin on leukemia cell lines: implications for prevention and therapy	Ruela-de-Sousa, RR; Fuhler, GM; Blom, N; Ferreira, CV; Aoyama, H; Peppelenbosch, MP	CELL DEATH & DISEASE	2010	10.1038/cddis.2009.18	http://dx.doi.org/10.1038/cddis.2009.18	21364620
CD2 ligation abrogates antigen-independent apoptosis in B cells	Baixeras, E; Moreno, MC; MartinezA, C	CELLULAR IMMUNOLOGY	1996	10.1006/cimm.1996.0172	http://dx.doi.org/10.1006/cimm.1996.0172	8660837
Proapoptotic activity of ITM2Bs, a BH3-only protein induced upon IL-2-deprivation which interacts with Bcl-2	Fleischer, A; Ayllón, V; Dumoutier, L; Renauld, JC; Rebollo, A	ONCOGENE	2002	10.1038/sj.onc.1205464	http://dx.doi.org/10.1038/sj.onc.1205464	12082633
In vitro optimization of retinoic acid-induced neuritogenesis and TH endogenous expression in human SH-SY5Y neuroblastoma cells by the antioxidant Trolox	Junior, MLCD; Pires, AS; Zeidan-Chuliá, F; Bristot, IJ; Lopes, FM; Pasquali, MAD; Zanotto-Filho, A; Behr, GA; Klamt, F; Gelain, DP; Moreira, JCF	MOLECULAR AND CELLULAR BIOCHEMISTRY	2011	10.1007/s11010-011-0983-2	http://dx.doi.org/10.1007/s11010-011-0983-2	21735090
Protein phosphatase 1α is a Ras-activated Bad phosphatase that regulates interleukin-2 deprivation-induced apoptosis	Ayllón, V; Martínez, C; García, A; Cayla, X; Rebollo, A	EMBO JOURNAL	2000	10.1093/emboj/19.10.2237	http://dx.doi.org/10.1093/emboj/19.10.2237	10811615
Plant studies
Leaf life span spectrum of tropical woody seedlings: effects of light and ontogeny and consequences for survival	Kitajima, K; Cordero, RA; Wright, SJ	ANNALS OF BOTANY	2013	10.1093/aob/mct036	http://dx.doi.org/10.1093/aob/mct036	23532047
Expression of an AtNAP gene homolog in senescing morning glory (Ipomoea nil) petals of two cultivars with a different flower life span	Shinozaki, Y; Tanaka, T; Ogiwara, I; Kanekatsu, M; van Doorn, WG; Yamada, T	JOURNAL OF PLANT PHYSIOLOGY	2014	10.1016/j.jplph.2014.01.008	http://dx.doi.org/10.1016/j.jplph.2014.01.008	24709156
SELF-POLLINATION SHORTENS FLOWER LIFE-SPAN IN PORTULACA-UMBRATICOLA HBK (PORTULACACEAE)	AIZEN, MA	INTERNATIONAL JOURNAL OF PLANT SCIENCES	1993	10.1086/297123	http://dx.doi.org/10.1086/297123
Lignin composition is related to xylem embolism resistance and leaf life span in trees in a tropical semiarid climate	Lima, TRA; Carvalho, ECD; Martins, FR; Oliveira, RS; Miranda, RS; Müller, CS; Pereira, L; Bittencourt, PRL; Sobczak, JCMSM; Gomes, E; Costa, RC; Araújo, FS	NEW PHYTOLOGIST	2018	10.1111/nph.15211	http://dx.doi.org/10.1111/nph.15211	29767841
Growth and leaf production in the tropical palm Euterpe edulis: Light conditions versus developmental constraints	Gatti, MG; Campanello, PI; Goldstein, G	FLORA	2011	10.1016/j.flora.2011.04.004	http://dx.doi.org/10.1016/j.flora.2011.04.004
Impact of longevity and wettability of fern leaves on epiphyll colonization in a Mexican lowland rainforest	Cerón-Carpio, AB; Pérez-García, B; Guerrero-Analco, JA; Pérez-Pérez, RE; Sánchez-Coronado, ME; Colín, PM; Mehltreter, K	JOURNAL OF VEGETATION SCIENCE	2023	10.1111/jvs.13192	http://dx.doi.org/10.1111/jvs.13192
Effect of seed age on germination, and seedling survival ofLophophora diffusa (Cactaceae)	Briseño-Sánchez, MI; Nava-Osorio, J; Rojas-Aréchiga, M; Mandujano, MC	ACTA BOTANICA MEXICANA	2024	10.21829/abm131.2024.2146	http://dx.doi.org/10.21829/abm131.2024.2146
DEVELOPMENTAL AND AGE-RELATED PROCESSES THAT INFLUENCE THE LONGEVITY AND SENESCENCE OF PHOTOSYNTHETIC TISSUES IN ARABIDOPOSIS	HENSEL, LL; GRBIC, V; BAUMGARTEN, DA; BLEECKER, AB	PLANT CELL	1993	10.1105/tpc.5.5.553	http://dx.doi.org/10.1105/tpc.5.5.553	8518555
Is a leaf life span enough to display changes on developmental instability and nitrogen after simulated herbivory?	Venâncio, H; Silva, EA; Santos, JC	FLORA	2016	10.1016/j.flora.2016.04.005	http://dx.doi.org/10.1016/j.flora.2016.04.005
Osmo-priming in tomato seeds down-regulates genes associated with stress response and leads to reduction in longevity	Petronilio, ACP; Batista, TB; da Silva, EAA	SEED SCIENCE RESEARCH	2021	10.1017/S0960258521000179	http://dx.doi.org/10.1017/S0960258521000179
At3g08030 transcript: a molecular marker of seed ageing	Garza-Caligaris, LE; Avendaño-Vázquez, AO; Alvarado-López, S; Zúñiga-Sánchez, E; Orozco-Segovia, A; Pérez-Ruíz, RV; Gamboa-deBuen, A	ANNALS OF BOTANY	2012	10.1093/aob/mcs200	http://dx.doi.org/10.1093/aob/mcs200	22975286
Evidence of the effects of fire on branching and leaf development in cerrado trees	Souza, JP; Albino, ALS; Prado, CHBA	ACTA BOTANICA BRASILICA	2017	10.1590/0102-33062017abb0123	http://dx.doi.org/10.1590/0102-33062017abb0123
Age and site-specific pattern on encrustation of charophytes	Herbst, A; Schubert, H	BOTANICAL STUDIES	2018	10.1186/s40529-018-0247-5	http://dx.doi.org/10.1186/s40529-018-0247-5	30569413
Controlled deterioration and accelerated ageing tests to predict seedling emergence of watermelon under stressful conditions and seed longevity	Mavi, K; Demir, I	SEED SCIENCE AND TECHNOLOGY	2007	10.15258/sst.2007.35.2.19	http://dx.doi.org/10.15258/sst.2007.35.2.19
Molt strategy and aging of Rufous-collared Sparrow (Zonotrichia capensis) in Bogota, Colombia	Cueva, D	CALDASIA	2018	10.15446/caldasia.v40n1.63337	http://dx.doi.org/10.15446/caldasia.v40n1.63337
iTRAQ-based quantitative proteomic analysis of cotton (Gossypium hirsutum L.) leaves reveals pathways associated throughout the aging process	Liu, LT; Li, AC; Chen, J; Wang, M; Zhang, YJ; Sun, HC; Wang, XD; Li, CD	ACTA PHYSIOLOGIAE PLANTARUM	2019	10.1007/s11738-019-2921-y	http://dx.doi.org/10.1007/s11738-019-2921-y
Age effects on the climatic signal in Araucaria araucana from xeric sites in Patagonia, Argentina	Hadad, MA; Juñent, FAR; Boninsegna, JA; Patón, D	PLANT ECOLOGY & DIVERSITY	2015	10.1080/17550874.2014.980350	http://dx.doi.org/10.1080/17550874.2014.980350
Trichocereus atacamensis (Phil.) WTMarshall & TMBock (Cactaceae) shows decreasing germination fractions with seed age and differences in regeneration niche compared with a congeneric, sympatric species (T. tarijensis (Vaupel) Werderm.)	Córdova, E; López, RP; Rojas, DM; Zeballos, O; Calani, L; Solares, P; Majluf, R; Velarde-Simonini, F	BRADLEYA	2022
Plant age-dependent dynamics of annatto pigment (bixin) biosynthesis in Bixa orellana	Machado, KLD; Faria, DV; Duarte, MBS; Silva, LAS; de Oliveira, TD; Falcao, TCA; Batista, DS; Costa, MGC; Santa-Catarina, C; Silveira, V; Romanel, E; Otoni, WC; Nogueira, FTS	JOURNAL OF EXPERIMENTAL BOTANY	2024	10.1093/jxb/erad458	http://dx.doi.org/10.1093/jxb/erad458	37975812
A Pinus radiata AAA-ATPase, the expression of which increases with tree ageing	Diego, LB; Berdasco, M; Fraga, MF; Cañal, MJ; Rodríguez, R; Castresana, C	JOURNAL OF EXPERIMENTAL BOTANY	2004	10.1093/jxb/erh171	http://dx.doi.org/10.1093/jxb/erh171	15208342
The interaction between salinity stress and seed ageing during germination of Brassica napus seeds	Jovicic, D; Popovic, BM; Jeromela, AM; Nikolic, Z; Ignjatov, M; Milosevic, D	SEED SCIENCE AND TECHNOLOGY	2019	10.15258/sst.2019.47.1.05	http://dx.doi.org/10.15258/sst.2019.47.1.05
Arabidopsis DNA glycosylase MBD4L improves recovery of aged seeds	López, IL; Torres, JR; Cecchini, NM; Alvarez, ME	PLANT JOURNAL	2024	10.1111/tpj.16907	http://dx.doi.org/10.1111/tpj.16907	38963754
Comprehensive transcriptomic analysis of age-, dark-, and salt-induced senescence reveals underlying mechanisms and key regulators of leaf senescence in Zoysia japonica	Wang, L; Doan, PPT; Chuong, NN; Lee, HY; Kim, JH; Kim, J	FRONTIERS IN PLANT SCIENCE	2023	10.3389/fpls.2023.1170808	http://dx.doi.org/10.3389/fpls.2023.1170808	37324695
Herb-chronology as a tool for determining the age of perennial forbs in tropical climates	Hiebert-Giesbrecht, MR; Novelo-Rodríguez, CY; Dzib, GR; Calvo-Irabién, LM; von Arx, G; Peña-Rodríguez, LM	BOTANY	2018	10.1139/cjb-2017-0167	http://dx.doi.org/10.1139/cjb-2017-0167
Orchid seeds are not always short lived in a conventional seed bank!	Francisqueti, AM; Marin, RR; Hengling, MM; Hosomi, ST; Pritchard, HW; Custódio, CC; Machado-Neto, NB	ANNALS OF BOTANY	2024	10.1093/aob/mcae021	http://dx.doi.org/10.1093/aob/mcae021	38365444
Regional patterns of tree population age structures in northern Patagonia: Climatic and disturbance influences	Villalba, R; Veblen, TT	JOURNAL OF ECOLOGY	1997	10.2307/2960643	http://dx.doi.org/10.2307/2960643
Aged garlic extract restores nitric oxide bioavailability in cultured human endothelial cells even under conditions of homocysteine elevation	Weiss, N; Papatheodorou, L; Morihara, N; Hilge, R; Ide, N	JOURNAL OF ETHNOPHARMACOLOGY	2013	10.1016/j.jep.2012.10.045	http://dx.doi.org/10.1016/j.jep.2012.10.045	23127645
Seed longevity and fire: germination responses of an exotic perennial herb in NW Patagonian grasslands (Argentina)	Franzese, J; Ghermandi, L	PLANT BIOLOGY	2011	10.1111/j.1438-8677.2011.00447.x	http://dx.doi.org/10.1111/j.1438-8677.2011.00447.x	21973326
Aging and loss of germination in rye seeds is accompanied by a decreased fragmentation of nuclear DNA at loop domain boundaries	Andreev, IO; Spiridonova, EV; Kunakh, VA; Solov'yan, VT	RUSSIAN JOURNAL OF PLANT PHYSIOLOGY	2004	10.1023/B:RUPP.0000019221.81076.1e	http://dx.doi.org/10.1023/B:RUPP.0000019221.81076.1e
Reparation of aged lettuce (Lactuca sativa) seeds by osmotic priming and Azospirillum brasilense inoculation	Carrozzi, LE; Creus, CM; Barassi, CA; Monterubbianesi, G; Di Benedetto, A	BOTANY	2012	10.1139/b2012-087	http://dx.doi.org/10.1139/b2012-087
Seed priming effects on growth, lipid peroxidation, and activity of ROS scavenging enzymes in NaCl-stressed sorghum seedlings from aged seeds	de Oliveira, AB; Gomes, E; Enéas, J; Prisco, JT; Alencar, NLM	JOURNAL OF PLANT INTERACTIONS	2012	10.1080/17429145.2011.582590	http://dx.doi.org/10.1080/17429145.2011.582590
Seasonal patterns of leaf production in co-occurring trees with contrasting leaf phenology: time and quantitative divergences	Rossatto, DR	PLANT SPECIES BIOLOGY	2013	10.1111/j.1442-1984.2012.00373.x	http://dx.doi.org/10.1111/j.1442-1984.2012.00373.x
KIRA1 and ORESARA1 terminate flower receptivity by promoting cell death in the stigma of Arabidopsis	Gao, Z; Daneva, A; Salanenka, Y; Van Durme, M; Huysmans, M; Lin, ZC; De Winter, F; Vanneste, S; Karimi, M; Van de Velde, J; Vandepoele, K; Van de Walle, D; Dewettinck, K; Lambrecht, BN; Nowack, MK	NATURE PLANTS	2018	10.1038/s41477-018-0160-7	http://dx.doi.org/10.1038/s41477-018-0160-7	29808023
Achiote ( Bixa orellana ) Lipophilic Extract, Bixin, and δ -tocotrienol Effects on Lifespan and Stress Resistance in Caenorhabditis elegans	Gómez-Linton, DR; Alavez, S; Navarro-Ocaña, A; Román-Guerrero, A; Pinzón-López, L; Pérez-Flores, LJ	PLANTA MEDICA	2021	10.1055/a-1266-6674	http://dx.doi.org/10.1055/a-1266-6674	33124008
Aged garlic extract exerts endothelium-dependent vasorelaxant effect on rat aorta by increasing nitric oxide production	Takashima, M; Kanamori, Y; Kodera, Y; Morihara, N; Tamura, K	PHYTOMEDICINE	2017	10.1016/j.phymed.2016.11.016	http://dx.doi.org/10.1016/j.phymed.2016.11.016	28160862
ANTIOXIDANT ENZYMES AND LIPID-PEROXIDATION DURING AGING OF CHRYSANTHEMUM-MORIFOLIUM RAM PETALS	BARTOLI, CG; SIMONTACCHI, M; GUIAMET, JJ; MONTALDI, E; PUNTARULO, S	PLANT SCIENCE	1995	10.1016/0168-9452(94)04020-H	http://dx.doi.org/10.1016/0168-9452(94)04020-H
OsGLYI3, a glyoxalase gene expressed in rice seed, contributes to seed longevity and salt stress tolerance	Liu, SJ; Liu, WH; Lai, JY; Liu, QJ; Zhang, WH; Chen, ZJ; Gao, JD; Song, SQ; Liu, J; Xiao, YH	PLANT PHYSIOLOGY AND BIOCHEMISTRY	2022	10.1016/j.plaphy.2022.04.028	http://dx.doi.org/10.1016/j.plaphy.2022.04.028	35569169
Morphology and density of trichomes and stomata of Trichosanthes cucumerina (Cucurbitaceae) as affected by leaf age and salinity	Adebooye, OC; Hunsche, M; Noga, G; Lankes, C	TURKISH JOURNAL OF BOTANY	2012	10.3906/bot-1107-8	http://dx.doi.org/10.3906/bot-1107-8
Aged Garlic Extract Attenuates Cerebral Damage and Cyclooxygenase-2 Induction after Ischemia and Reperfusion in Rats	Colín-González, AL; Ortiz-Plata, A; Villeda-Hernández, J; Barrera, D; Molina-Jijón, E; Pedraza-Chaverrí, J; Maldonado, PD	PLANT FOODS FOR HUMAN NUTRITION	2011	10.1007/s11130-011-0251-3	http://dx.doi.org/10.1007/s11130-011-0251-3	21850441
TEMPERATURE-LIMITED FLORAL LONGEVITY IN THE LARGE-FLOWERED MEDITERRANEAN SHRUB CISTUS LADANIFER (CISTACEAE)	Teixido, AL; Valladares, F	INTERNATIONAL JOURNAL OF PLANT SCIENCES	2015	10.1086/679477	http://dx.doi.org/10.1086/679477
Age-dependent vasorelaxation of Casimiroa edulis and Casimiroa pubescens extracts in rat caudal artery in vitro	Bertin, R; Garcia-Argaéz, A; Martìnez-Vàzquez, M; Froldi, G	JOURNAL OF ETHNOPHARMACOLOGY	2011	10.1016/j.jep.2011.06.027	http://dx.doi.org/10.1016/j.jep.2011.06.027	21726621
Aged garlic extract delays the appearance of infarct area in a cerebral ischemia model, an effect likely conditioned by the cellular antioxidant systems	Aguilera, P; Chánez-Cárdenas, ME; Ortiz-Plata, A; León-Aparicio, D; Barrera, D; Espinoza-Rojo, M; Villeda-Hernández, J; Sánchez-García, A; Maldonado, PD	PHYTOMEDICINE	2010	10.1016/j.phymed.2009.06.004	http://dx.doi.org/10.1016/j.phymed.2009.06.004	19577455
Pollination-associated shortening of the functional flower lifespan in an alpine species of Alstroemeria and the water content of flowers	Arroyo, MTK; Cuartas-Domínguez, M; Robles, V; Tamburrino, I; Vidal, PM; Jara-Arancio, P; Sierra-Almeida, A	ALPINE BOTANY	2022	10.1007/s00035-022-00281-2	http://dx.doi.org/10.1007/s00035-022-00281-2
Ecological longevity of Polaskia chende (Cactaceae) seeds in the soil seed bank, seedling emergence and survival	Ordoñez-Salanueva, CA; Orozco-Segovia, A; Canales-Martínez, M; Seal, CE; Pritchard, HW; Flores-Ortiz, CM	PLANT BIOLOGY	2017	10.1111/plb.12611	http://dx.doi.org/10.1111/plb.12611	28787550
ION DISTRIBUTION IN RELATION TO LEAF AGE IN LEPTOCHLOA-FUSCA (L) KUNTH (KALLAR GRASS) .2. ANIONS	KLAGGES, S; BHATTI, AS; SARWAR, G; HILPERT, A; JESCHKE, WD	NEW PHYTOLOGIST	1993	10.1111/j.1469-8137.1993.tb03900.x	http://dx.doi.org/10.1111/j.1469-8137.1993.tb03900.x	33874595
Ultrasonic waves improve aged seed germination of castor bean (Ricinus communis L.) under drought and salt stresses	Babaei, M; Pirdashti, H; Bakhshandeh, E	ACTA PHYSIOLOGIAE PLANTARUM	2023	10.1007/s11738-023-03563-2	http://dx.doi.org/10.1007/s11738-023-03563-2
Longevity of seeds and soil seed bank of the Cerrado tree Miconia chartacea (Melastomataceae)	Escobar, EDF; Cardoso, VJM	SEED SCIENCE RESEARCH	2015	10.1017/S0960258515000173	http://dx.doi.org/10.1017/S0960258515000173
Analysis of MsTERT Gene Expression Profile in Alfalfa (Medicago sativa) Indicates Their Response to Abiotic Stress and Seed Aging	Sun, SJ; Ma, W; Mao, PS	PLANTS-BASEL	2023	10.3390/plants12102036	http://dx.doi.org/10.3390/plants12102036	37653953
ION DISTRIBUTION IN RELATION TO LEAF AGE IN LEPTOCHLOA-FUSCA (L) KUNTH (KALLAR GRASS) .1. K, NA, CA AND MG	BHATTI, AS; STEINERT, S; SARWAR, G; HILPERT, A; JESCHKE, WD	NEW PHYTOLOGIST	1993	10.1111/j.1469-8137.1993.tb03766.x	http://dx.doi.org/10.1111/j.1469-8137.1993.tb03766.x	33874118
Genes expression profiles in vascular cambium of Eucalyptus urophylla x Eucalyptus grandis at different ages	Liu, G; Wu, ZH; Luo, JZ; Wang, CB; Shang, XH; Zhang, GW	BMC PLANT BIOLOGY	2023	10.1186/s12870-023-04500-8	http://dx.doi.org/10.1186/s12870-023-04500-8	37848837
ROOT ANATOMY, MORPHOLOGY, AND LONGEVITY AMONG ROOT ORDERS IN VACCINIUM CORYMBOSUM (ERICACEAE)	Valenzuela-Estrada, LR; Vera-Caraballo, V; Ruth, LE; Eissenstat, DM	AMERICAN JOURNAL OF BOTANY	2008	10.3732/ajb.0800092	http://dx.doi.org/10.3732/ajb.0800092	21628158
ARABIDOPSIS THALIANA HOMEOBOX25 Uncovers a Role for Gibberellins in Seed Longevity	Bueso, E; Muñoz-Bertomeu, J; Campos, F; Brunaud, V; Martínez, L; Sayas, E; Ballester, P; Yenush, L; Serrano, R	PLANT PHYSIOLOGY	2014	10.1104/pp.113.232223	http://dx.doi.org/10.1104/pp.113.232223	24335333
Halothermal and hydrothermal time models describe germination responses of canola seeds to ageing	Bakhshandeh, E; Jamali, M	PLANT BIOLOGY	2021	10.1111/plb.13251	http://dx.doi.org/10.1111/plb.13251	33683764
Transcriptome analysis in osmo-primed tomato seeds with enhanced longevity by heat shock treatment	Batista, TB; Fernandez, GJ; da Silva, TA; Maia, J; da Silva, EAA	AOB PLANTS	2020	10.1093/aobpla/plaa041	http://dx.doi.org/10.1093/aobpla/plaa041	32968476
Reduced aleurone α-amylase production in aged wheat seeds is accompanied by lower levels of high-pl α-amylase transcripts and reduced response to gibberellic acid	Bernal-Lugo, I; Rodriguez, M; Gavilanes-Ruiz, M; Hamabata, A	JOURNAL OF EXPERIMENTAL BOTANY	1999	10.1093/jexbot/50.332.311	http://dx.doi.org/10.1093/jexbot/50.332.311
Radial oxygen loss and physical barriers in relation to root tissue age in species with different types of aerenchyma	Manzur, ME; Grimoldi, AA; Insausti, P; Striker, GG	FUNCTIONAL PLANT BIOLOGY	2015	10.1071/FP14078	http://dx.doi.org/10.1071/FP14078	32480649
Age of plant influences the effect of salinity in yield and mineral content of ice plant	Rodríguez-Hernández, MC; Garmendia, I	JOURNAL OF APPLIED BOTANY AND FOOD QUALITY	2022	10.5073/JABFQ.2022.095.012	http://dx.doi.org/10.5073/JABFQ.2022.095.012
Molt patterns and age and sex determination criteria for selected landbirds in an urban area of the Peruvian Central Coast	Díaz, A; Ayala, P; Valdiviezo, E; Mendoza, J; Silva, K; Rivas, R; Cornelio, D; Guardia, F; Tenorio, Y; Calsina, R; Alvariño, L; Iannacone, J	CALDASIA	2022	10.15446/caldasia.v44n1.84650	http://dx.doi.org/10.15446/caldasia.v44n1.84650
Evaluation of the Site Form as a Site Productive Indicator in Temperate Uneven-Aged Multispecies Forests in Durango, Mexico	Padilla-Martínez, JR; Paul, C; Corral-Rivas, JJ; Husmann, K; Diéguez-Aranda, U; von Gadow, K	PLANTS-BASEL	2022	10.3390/plants11202764	http://dx.doi.org/10.3390/plants11202764	36297787
ANAC055 and ANAC092 contribute non-redundantly in an EIN2-dependent manner to Age-Related Resistance in Arabidopsis	Al-Daoud, F; Cameron, RK	PHYSIOLOGICAL AND MOLECULAR PLANT PATHOLOGY	2011	10.1016/j.pmpp.2011.09.003	http://dx.doi.org/10.1016/j.pmpp.2011.09.003
Longevity of wild pansy flowers treated with growth regulators	da Silva, TP; Araújo, FF; Finger, FL	ORNAMENTAL HORTICULTURE-REVISTA BRASILEIRA DE HORTICULTURA ORNAMENTAL	2018	10.14295/oh.v24i2.1178	http://dx.doi.org/10.14295/oh.v24i2.1178
Aging peach palm (Bactris gasipaes Kunth) cultures lose embryogenic potential and metabolic cellular function due to continuous culture in hypoxic environments	Ree, JF; Polesi, LG; Back, F; Bertolazi, AA; Silveira, V; Guerra, MP	PLANT CELL TISSUE AND ORGAN CULTURE	2020	10.1007/s11240-019-01710-7	http://dx.doi.org/10.1007/s11240-019-01710-7
LONGEVITY OF HORSEWEED SEED BANK DEPENDING ON THE BURIAL DEPTH	Vargas, AAM; Agostinetto, D; Zandoná, RR; Fraga, DS; Neto, RC	PLANTA DANINHA	2018	10.1590/S0100-83582018360100050	http://dx.doi.org/10.1590/S0100-83582018360100050
Arabidopsis FHY3 and FAR1 Function in Age Gating of Leaf Senescence	Xie, YR; Ma, MD; Liu, Y; Wang, BB; Wei, HB; Kong, DX; Wang, HY	FRONTIERS IN PLANT SCIENCE	2021	10.3389/fpls.2021.770060	http://dx.doi.org/10.3389/fpls.2021.770060	34777451
ON THE ROLE OF BOVINE SERUM-ALBUMIN, PH AND THE COMPOSITION OF INCUBATION MIXTURE FOR THE ASSAY OF GALACTOLIPASE ACTIVITY IN CHLOROPLASTS UNDER AGING	SACZYNSKA, V; MISKIEWICZ, E; KANIUGA, Z	ACTA PHYSIOLOGIAE PLANTARUM	1994
An Age-Dependent Sequence of Physiological Processes Defines Developmental Root Senescence	Liu, ZJ; Marella, CBN; Hartmann, A; Hajirezaei, MR; von Wirén, N	PLANT PHYSIOLOGY	2019	10.1104/pp.19.00809	http://dx.doi.org/10.1104/pp.19.00809	31515448
Root dynamics and survival in a nutrient-poor and species-rich woodland under a drying climate	Teste, FP; Marchesini, VA; Veneklaas, EJ; Dixon, KW; Lambers, H	PLANT AND SOIL	2018	10.1007/s11104-017-3323-9	http://dx.doi.org/10.1007/s11104-017-3323-9
Sulforaphane controls the release of paracrine factors by keratinocytes and thus mitigates particulate matter-induced premature skin aging by suppressing melanogenesis and maintaining collagen homeostasis	Ko, HJ; Kim, JH; Lee, GS; Shin, T	PHYTOMEDICINE	2020	10.1016/j.phymed.2020.153276	http://dx.doi.org/10.1016/j.phymed.2020.153276	32659677
Ectopic expression of NnPER1, a Nelumbo nucifera 1-cysteine peroxiredoxin antioxidant, enhances seed longevity and stress tolerance in Arabidopsis	Chen, HH; Chu, P; Zhou, YL; Ding, Y; Li, Y; Liu, J; Jiang, LW; Huang, SZ	PLANT JOURNAL	2016	10.1111/tpj.13286	http://dx.doi.org/10.1111/tpj.13286	27464651
The NAC Transcription Factor ANAC089 Modulates Seed Vigor through the ABI5-VTC2 Module in Arabidopsis thaliana	Tian, Y; Zhi, LL; Li, P; Hu, XY	PHYTON-INTERNATIONAL JOURNAL OF EXPERIMENTAL BOTANY	2024	10.32604/phyton.2024.050220	http://dx.doi.org/10.32604/phyton.2024.050220
Leaf position, leaf age and plant age affect the expression of downy mildew resistance in Brassica oleracea	Coelho, PS; Valério, L; Monteiro, AA	EUROPEAN JOURNAL OF PLANT PATHOLOGY	2009	10.1007/s10658-009-9469-4	http://dx.doi.org/10.1007/s10658-009-9469-4
Combined physiological and transcriptomic analyses to identify candidate genes involved in aging during storage of Allium mongolicum Regel. seeds	Zhang, XY; Guo, F; Huang, XM; Li, Z; Zhang, D; Ning, KZ; Wei, PC; Hao, LZ; Zhang, FL; Yang, ZR	EUPHYTICA	2024	10.1007/s10681-023-03259-1	http://dx.doi.org/10.1007/s10681-023-03259-1
Mechanisms of nitrogen conservation at the leaf-level in annual and perennial desert forbs: Implications for perennial crops domestication	González-Paleo, L; Pastor-Pastor, A; Rajnoch, G; Ravetta, DA	FLORA	2019	10.1016/j.flora.2019.02.008	http://dx.doi.org/10.1016/j.flora.2019.02.008
Population-based threshold models: A reliable tool for describing aged seeds response of rapeseed under salinity and water stress	Bakhshandeh, E; Jamali, M	ENVIRONMENTAL AND EXPERIMENTAL BOTANY	2020	10.1016/j.envexpbot.2020.104077	http://dx.doi.org/10.1016/j.envexpbot.2020.104077
The saturated salt accelerated aging test for small-seeded crops	Zhang, JH; McDonald, MB	SEED SCIENCE AND TECHNOLOGY	1997
Temperature-driven flower longevity in a high-alpine species of Oxalis influences reproductive assurance	Arroyo, MTK; Dudley, LS; Jespersen, G; Pacheco, DA; Cavieres, LA	NEW PHYTOLOGIST	2013	10.1111/nph.12443	http://dx.doi.org/10.1111/nph.12443	23952472
ANAC032 Positively Regulates Age-Dependent and Stress-Induced Senescence in Arabidopsis thaliana	Mahmood, K; El-Kereamy, A; Kim, SH; Nambara, E; Rothstein, SJ	PLANT AND CELL PHYSIOLOGY	2016	10.1093/pcp/pcw120	http://dx.doi.org/10.1093/pcp/pcw120	27388337
TOCOPHEROLS AND LEAF AGE IN XANTHIUM-STRUMARIUM L	MOLINATORRES, J; MARTINEZ, ML	NEW PHYTOLOGIST	1991	10.1111/j.1469-8137.1991.tb00569.x	http://dx.doi.org/10.1111/j.1469-8137.1991.tb00569.x
Environment-dependent regime of longevity selection in the chromosomally polymorphic species Leptysma argentina (Acrididae: Orthoptera)	Colombo, PC	CARYOLOGIA	2012	10.1080/00087114.2012.711660	http://dx.doi.org/10.1080/00087114.2012.711660
Flowering Phenology Adjustment and Flower Longevity in a South American Alpine Species	Arroyo, MTK; Tamburrino, I; Pliscoff, P; Robles, V; Colldecarrera, M; Guerrero, PC	PLANTS-BASEL	2021	10.3390/plants10030461	http://dx.doi.org/10.3390/plants10030461	33671053
Age-induced protein modifications and increased proteolysis in potato seed-tubers	Kumar, GNM; Houtz, RL; Knowles, NR	PLANT PHYSIOLOGY	1999	10.1104/pp.119.1.89	http://dx.doi.org/10.1104/pp.119.1.89	9880350
Seed banking in the columnar cactus Stenocereus stellatus: distribution, density and longevity of seeds	Alvarez-Espino, R; Godínez-Alvarez, H; De la Torre-Almaráz, R	SEED SCIENCE RESEARCH	2014	10.1017/S0960258514000324	http://dx.doi.org/10.1017/S0960258514000324
Edible Mushroom Protein Content and Antioxidant Capacity Increase the Longevity of Anastrepha ludens Fruit Flies	Trujillo, KG; Sánchez, JE; Guillén, K; de la Rosa, APB; Liedo, P	INTERNATIONAL JOURNAL OF MEDICINAL MUSHROOMS	2021			34369732
Accelerated ageing test for the evaluation of quinoa seed vigour	Souza, FFJ; Spehar, CR; Souza, NOS; Fagioli, M; Souza, RTG; Borges, SRS	SEED SCIENCE AND TECHNOLOGY	2017	10.15258/sst.2017.45.1.18	http://dx.doi.org/10.15258/sst.2017.45.1.18
Control of fungal contamination in the accelerated ageing test of Brassica spp.	Leeks, CFR; Hampton, JG; Mckenzie, BA; Dehghan-Shoar, M	SEED SCIENCE AND TECHNOLOGY	2007	10.15258/sst.2007.35.2.13	http://dx.doi.org/10.15258/sst.2007.35.2.13
Clonal diversity and structure related to habitat of the marine angiosperm Thalassia testudinum along the Atlantic coast of Mexico	van Dijk, JK; van Tussenbroek, BI	AQUATIC BOTANY	2010	10.1016/j.aquabot.2009.10.005	http://dx.doi.org/10.1016/j.aquabot.2009.10.005
EFFECTS OF ANTIOXIDANTS ON VIABILITY AND VIGOR OF AGING PEA-SEEDS	GORECKI, RJ; HARMAN, GE	SEED SCIENCE AND TECHNOLOGY	1987
AGING AND ABSCISSION IN PHASEOLUS-VULGARIS L - ACID-PHOSPHATASE-ACTIVITY IN RELATION TO AGE AND ITS REGULATION BY THE LIGHT QUALITY, SUGARS AND CYCLOHEXIMIDE	KENIS, JD; TRIPPI, VS	PHYTON-INTERNATIONAL JOURNAL OF EXPERIMENTAL BOTANY	1982
ACELERATED AGING TEST TO EVALUATE THE PHYSIOLOGICAL POTENCIAL OF CANUDO-DE-PITO SEEDS	Gomes, D; Lopes, JC	CIENCIA FLORESTAL	2017	10.5902/1980509830286	http://dx.doi.org/10.5902/1980509830286
Using sodium chloride saturated solution to standardize accelerated aging test for wheat seeds	Meriaux, B; Wagner, MH; Ducournau, S; Ladonne, F; Fougereux, JA	SEED SCIENCE AND TECHNOLOGY	2007	10.15258/sst.2007.35.3.18	http://dx.doi.org/10.15258/sst.2007.35.3.18
Differential leaf flooding resilience in Arabidopsis thaliana is controlled by ethylene signaling-activated and age-dependent phosphorylation of ORESARA1	Rankenberg, T; van Veen, H; Sedaghatmehr, M; Liao, CY; Devaiah, MB; Stouten, EA; Balazadeh, S; Sasidharan, R	PLANT COMMUNICATIONS	2024	10.1016/j.xplc.2024.100848	http://dx.doi.org/10.1016/j.xplc.2024.100848	38379284
Overexpression of AtOGG1, a DNA glycosylase/AP lyase, enhances seed longevity and abiotic stress tolerance in Arabidopsis	Chen, HH; Chu, P; Zhou, YL; Li, Y; Liu, J; Ding, Y; Tsang, EWT; Jiang, LW; Wu, KQ; Huang, SZ	JOURNAL OF EXPERIMENTAL BOTANY	2012	10.1093/jxb/ers093	http://dx.doi.org/10.1093/jxb/ers093	22473985
Macrophage migration inhibitory factor MtMIF3 prevents the premature aging of Medicago truncatula nodules	Wang, L; Yang, JY; Tan, WJ; Guo, YL; Li, JQ; Duan, CT; Wei, GH; Chou, MX	PLANT CELL AND ENVIRONMENT	2023	10.1111/pce.14515	http://dx.doi.org/10.1111/pce.14515	36515398
Factors influencing the saturated salt accelerated aging test in tomato and onion	Hyatt, JE; Tekrony, DM	SEED SCIENCE AND TECHNOLOGY	2008	10.15258/sst.2008.36.3.03	http://dx.doi.org/10.15258/sst.2008.36.3.03
Deterioration in Atriplex cordobensis (Gandoger et Stuckert) seeds: Natural and accelerated ageing	Aiazzi, MT; Arguello, JA; Perez, A; DiRienzo, J; Guzman, CA	SEED SCIENCE AND TECHNOLOGY	1997
PHYSIOLOGICAL QUALITY OF Tabernaemontana fuchsiaefolia A. DC SEEDS DUE TO THE ACCELERATED AGING TEST	Moraes, CE; Lopes, JC; Farias, CCM; Maciel, KS	CIENCIA FLORESTAL	2016
Diversity of gall-inducing insects in a Mexican tropical dry forest: the importance of plant species richness, life-forms, host plant age and plant density	Cuevas-Reyes, P; Quesada, M; Hanson, P; Dirzo, R; Oyama, K	JOURNAL OF ECOLOGY	2004	10.1111/j.0022-0477.2004.00896.x	http://dx.doi.org/10.1111/j.0022-0477.2004.00896.x
Effect of aged garlic extract on APP processing and tau phosphorylation in Alzheimer's transgenic model Tg2576	Chauhan, NB	JOURNAL OF ETHNOPHARMACOLOGY	2006	10.1016/j.jep.2006.05.030	http://dx.doi.org/10.1016/j.jep.2006.05.030	16842945
A mutation in Arabidopsis SAL1 alters its in vitro activity against IP3 and delays developmental leaf senescence in association with lower ROS levels	Shirzadian-Khorramabad, R; Moazzenzadeh, T; Sajedi, RH; Jing, HC; Hille, J; Dijkwel, PP	PLANT MOLECULAR BIOLOGY	2022	10.1007/s11103-022-01245-0	http://dx.doi.org/10.1007/s11103-022-01245-0	35122174
Effects of self-, chase and mixed self/cross-pollinations on pistil longevity and fruit set in Ceiba species (Bombacaceae) with late-acting self-incompatibility	Gibbs, P; Bianchi, MB; Ranga, NT	ANNALS OF BOTANY	2004	10.1093/aob/mch141	http://dx.doi.org/10.1093/aob/mch141	15238350
DOES POLLEN VIABILITY DECREASE WITH AGING - A CROSS-POPULATION EXAMINATION IN AUSTROCEDRUS-CHILENSIS (CUPRESSACEAE)	AIZEN, MA; ROVERE, AE	INTERNATIONAL JOURNAL OF PLANT SCIENCES	1995	10.1086/297244	http://dx.doi.org/10.1086/297244
Annual dormancy cycles in buried seeds of shrub species: germination ecology of Sideritis serrata (Labiatae)	Copete, MA; Herranz, JM; Ferrandis, P; Copete, E	PLANT BIOLOGY	2015	10.1111/plb.12306	http://dx.doi.org/10.1111/plb.12306	25598169
Functional characterization of two NAC transcription factors HfNAP1 and HfNAC090 associated with flower programmed cell death in daylily (Hemerocallis fulva)	Wang, Y; Gao, YK; Cui, YX; Lv, Y; Zhou, J; Zhang, QX	PLANT SCIENCE	2023	10.1016/j.plantsci.2023.111872	http://dx.doi.org/10.1016/j.plantsci.2023.111872	37729968
CHANGES IN ELECTROPHORETIC PATTERN OF RIBONUCLEASES DURING AGING OF POTATO-TUBER SLICES	ISOLA, MC; FRANZONI, L	ZEITSCHRIFT FUR PFLANZENPHYSIOLOGIE	1981	10.1016/S0044-328X(81)80160-2	http://dx.doi.org/10.1016/S0044-328X(81)80160-2
Temperature-dependent floral longevity in two Helleborus species	Vesprini, JL; Pacini, E	PLANT SYSTEMATICS AND EVOLUTION	2005	10.1007/s00606-004-0261-9	http://dx.doi.org/10.1007/s00606-004-0261-9
Age and light effects on seedling growth in two alternative secondary successions in central Amazonia	Jakovac, ACC; Bentos, TV; Mesquita, RCG; Williamson, GB	PLANT ECOLOGY & DIVERSITY	2014	10.1080/17550874.2012.716088	http://dx.doi.org/10.1080/17550874.2012.716088
CLE14 functions as a brake signalto suppress age-dependent and stress-induced leaf senescence by promoting JUB1-mediated ROS scavenging in Arabidopsis	Zhang, ZL; Liu, C; Li, K; Li, XX; Xu, MM; Guo, YF	MOLECULAR PLANT	2022	10.1016/j.molp.2021.09.006	http://dx.doi.org/10.1016/j.molp.2021.09.006	34530165
JUNGBRUNNEN1, a Reactive Oxygen Species-Responsive NAC Transcription Factor, Regulates Longevity in Arabidopsis	Wu, AH; Allu, AD; Garapati, P; Siddiqui, H; Dortay, H; Zanor, MI; Asensi-Fabado, MA; Munné-Bosch, S; Antonio, C; Tohge, T; Fernie, AR; Kaufmann, K; Xue, GP; Mueller-Roeber, B; Balazadeh, S	PLANT CELL	2012	10.1105/tpc.111.090894	http://dx.doi.org/10.1105/tpc.111.090894	22345491
Soybean leaf age influences the infection process of Phakopsora pachyrhizi	Picanço, BBM; Silva, BN; Rodrigues, FA	PHYSIOLOGICAL AND MOLECULAR PLANT PATHOLOGY	2023	10.1016/j.pmpp.2023.102069	http://dx.doi.org/10.1016/j.pmpp.2023.102069
Ethanol and citric acid improve longevity in Gerbera cv. Mistique	Maia, RKM; da Silva, EA; Alves, RM; Morais, MAD; Vieira, MRD; da Silva, LF; Simoes, RFJ; Fonseca, KS; Simoes, AD	ORNAMENTAL HORTICULTURE-REVISTA BRASILEIRA DE HORTICULTURA ORNAMENTAL	2019	10.14295/oh.v25i2.2009	http://dx.doi.org/10.14295/oh.v25i2.2009
ION DISTRIBUTION IN LEAVES OF VARYING AGE IN SALT-TOLERANT LINES OF ALFALFA UNDER SALT STRESS	ASHRAF, M; OLEARY, JW	JOURNAL OF PLANT NUTRITION	1994	10.1080/01904169409364819	http://dx.doi.org/10.1080/01904169409364819
Negative Regulation of Age-Related Developmental Leaf Senescence by the IAOx Pathway, PEN1, and PEN3	Crane, RA; Valdez, MC; Castaneda, N; Jackson, CL; Riley, CJ; Mostafa, I; Kong, W; Chhajed, S; Chen, SX; Brusslan, JA	FRONTIERS IN PLANT SCIENCE	2019	10.3389/fpls.2019.01202	http://dx.doi.org/10.3389/fpls.2019.01202	31649689
REMARKS ON AGE AND GROWTH-RATE DETERMINATION OF AMAZONIAN TREES	VETTER, RE; BOTOSSO, PC	IAWA BULLETIN	1989	10.1163/22941932-90000481	http://dx.doi.org/10.1163/22941932-90000481
Which is a better predictor of plant traits: temperature or precipitation?	Moles, AT; Perkins, SE; Laffan, SW; Flores-Moreno, H; Awasthy, M; Tindall, ML; Sack, L; Pitman, A; Kattge, J; Aarssen, LW; Anand, M; Bahn, M; Blonder, B; Cavender-Bares, J; Cornelissen, JHC; Cornwell, WK; Díaz, S; Dickie, JB; Freschet, GT; Griffiths, JG; Gutierrez, AG; Hemmings, FA; Hickler, T; Hitchcock, TD; Keighery, M; Kleyer, M; Kurokawa, H; Leishman, MR; Liu, KW; Niinemets, Ü; Onipchenko, V;…	JOURNAL OF VEGETATION SCIENCE	2014	10.1111/jvs.12190	http://dx.doi.org/10.1111/jvs.12190
Accelerated ageing test to evaluate seed vigor in pumpkin and zucchini seeds	Dutra, AS; Vieira, RD	SEED SCIENCE AND TECHNOLOGY	2006	10.15258/sst.2006.34.1.24	http://dx.doi.org/10.15258/sst.2006.34.1.24
Is pollen removal or seed set favoured by flower longevity in a hummingbird-pollinated Salvia species?	Aximoff, IA; Freitas, L	ANNALS OF BOTANY	2010	10.1093/aob/mcq141	http://dx.doi.org/10.1093/aob/mcq141	20622254
The role of ANAC072 in the regulation of chlorophyll degradation during age- and dark-induced leaf senescence	Li, S; Gao, J; Yao, LY; Ren, GD; Zhu, XY; Gao, S; Qiu, K; Zhou, X; Kuai, BK	PLANT CELL REPORTS	2016	10.1007/s00299-016-1991-1	http://dx.doi.org/10.1007/s00299-016-1991-1	27154758
DETERIORATION IN PEANUT (ARACHIS-HYPOGAEA L-CV FLORMAN) SEEDS UNDER NATURAL AND ACCELERATED AGING	PEREZ, MA; ARGUELLO, JA	SEED SCIENCE AND TECHNOLOGY	1995
Changes in the proteomic and polyamine profile induced by seed aging of Cariniana legalis (Martius) O. Kuntze	Lerin, J; de Sousa, KR; Vieira, HD; Silveira, V; Santa-Catarina, C	CIENCIA FLORESTAL	2022	10.5902/1980509866590	http://dx.doi.org/10.5902/1980509866590
Accelerated ageing and subsequent imbibition affect seed viability and the efficiency of antioxidant system in macaw palm seeds	Barreto, LC; Garcia, QS	ACTA PHYSIOLOGIAE PLANTARUM	2017	10.1007/s11738-017-2367-z	http://dx.doi.org/10.1007/s11738-017-2367-z
The germination response to heat and salt stress in evaluating vigour loss in aged wheat seeds	DellAquila, A; DiTuri, M	SEED SCIENCE AND TECHNOLOGY	1996
Osmotic water permeability of cell membranes from Mesembryanthemum crystallinum leaves:: effects of age and salinity	Trofimova, MS; Zhestkova, IM; Kholodova, VP; Andreev, IM; Sorokin, EM; Kruglova, AG; Kuznetsov, VV	PHYSIOLOGIA PLANTARUM	2003	10.1034/j.1399-3054.2003.00102.x	http://dx.doi.org/10.1034/j.1399-3054.2003.00102.x
Age structure, growth performance and composition of native and invasive Salicaceae in Patagonia	Thomas, LK; Leyer, I	PLANT ECOLOGY	2014	10.1007/s11258-014-0362-7	http://dx.doi.org/10.1007/s11258-014-0362-7
Effect of artificial ageing on the germination, ion leakage and salinity tolerance of Acacia tortilis and A-coriacea seeds	Renman, S; Harris, PJC; Bourne, WF	SEED SCIENCE AND TECHNOLOGY	1999
Testing implicit assumptions regarding the age vs. size dependence of stem biomechanics using Pittocaulon (∼Senecio) praecox (Asteraceae)	Rosell, JA; Olson, ME	AMERICAN JOURNAL OF BOTANY	2007	10.3732/ajb.94.2.161	http://dx.doi.org/10.3732/ajb.94.2.161	21642218
Quilombola ethnomedicine: The role of age, gender, and culture change	de Santana, BF; Voeks, RA; Funch, LS	ACTA BOTANICA BRASILICA	2022	10.1590/0102-33062020abb0500	http://dx.doi.org/10.1590/0102-33062020abb0500
High-precision U-Pb CA-ID-TIMS calibration of the Permian Lueckisporites-dominated assemblages in westernmost Gondwana: inferences for correlations	Césari, SN; Limarino, CO; Marenssi, S; Ciccioli, PL; Bello, FC; Ferreira, LC; Scarlatta, LR; Friedman, R	PALYNOLOGY	2022	10.1080/01916122.2021.1968060	http://dx.doi.org/10.1080/01916122.2021.1968060
LEAF AND PLANT AGING BY PHOTOPERIODIC EFFECTS IN ANAGALLIS-ARVENSIS L AND ITS RELATION WITH SOME ENZYME PATTERNS	TRIPPI, VS	PHYTON-INTERNATIONAL JOURNAL OF EXPERIMENTAL BOTANY	1980
IMPROVEMENT OF LONGEVITY AND VIABILITY OF SPERM CELLS ISOLATED FROM POLLEN OF ZEA-MAYS L	ZHANG, G; WILLIAMS, CM; CAMPENOT, MK; MCGANN, LE; CASS, DD	PLANT PHYSIOLOGY	1992	10.1104/pp.100.1.47	http://dx.doi.org/10.1104/pp.100.1.47	16652985
Allocation of biomass and mineral elements in Melilotus segetalis (annual sweetclover): Effects of NaCl salinity and plant age	Romero, JM; Maranon, T	NEW PHYTOLOGIST	1996	10.1111/j.1469-8137.1996.tb01875.x	http://dx.doi.org/10.1111/j.1469-8137.1996.tb01875.x	33863133
Strigolactones regulate sepal senescence in Arabidopsis	Xu, X; Jibran, R; Wang, YT; Dong, LM; Flokova, K; Esfandiari, A; McLachlan, ARG; Heiser, A; Sutherland-Smith, AJ; Brummell, DA; Bouwmeester, HJ; Dijkwel, PP; Hunter, DA	JOURNAL OF EXPERIMENTAL BOTANY	2021	10.1093/jxb/erab199	http://dx.doi.org/10.1093/jxb/erab199	33970249
Glutathionylation of a glycolytic enzyme promotes cell death and vigor loss during aging of elm seeds	Li, Y; Wang, Y; He, YQ; Ye, TT; Huang, X; Wu, H; Ma, TX; Pritchard, HW; Wang, XF; Xue, H	PLANT PHYSIOLOGY	2024	10.1093/plphys/kiae197	http://dx.doi.org/10.1093/plphys/kiae197	38637315
No evidence of carbon limitation with tree age and height in Nothofagus pumilio under Mediterranean and temperate climate conditions	Piper, FI; Fajardo, A	ANNALS OF BOTANY	2011	10.1093/aob/mcr195	http://dx.doi.org/10.1093/aob/mcr195	21852277
Leaf senescence induced by mild water deficit follows the same sequence of macroscopic, biochemical, and molecular events as monocarpic senescence in pea	Pic, E; de la Serve, BT; Tardieu, F; Turc, O	PLANT PHYSIOLOGY	2002	10.1104/pp.128.1.236	http://dx.doi.org/10.1104/pp.128.1.236	11788769
Infection process of Puccinia psidii in Eucalyptus grandis leaves of different ages	Xavier, AA; da Silva, AC; Guimaraes, LMD; Matsuoka, K; Hodges, CS; Alfenas, AC	TROPICAL PLANT PATHOLOGY	2015	10.1007/s40858-015-0043-7	http://dx.doi.org/10.1007/s40858-015-0043-7
Events Associated with Early Age-Related Decline in Adventitious Rooting Competence of Eucalyptus globulus Labill	Aumond, ML; de Araujo, AT; Junkes, CFD; de Almeida, MR; Matsuura, HN; de Costa, F; Fett-Neto, AG	FRONTIERS IN PLANT SCIENCE	2017	10.3389/fpls.2017.01734	http://dx.doi.org/10.3389/fpls.2017.01734	29067033
Secretion and use of nectar across floral longevity of the protandrous Tropaeolum pentaphyllum Lam. (Tropaeolaceae)	Rogalski, JM; Balestrin, JT; da Silva, D; Argenta, J	FOLIA GEOBOTANICA	2022	10.1007/s12224-022-09416-z	http://dx.doi.org/10.1007/s12224-022-09416-z
Physiological and molecular characteristics associated with the anti-senescence in Camellia oleifera Abel.	Zhang, Z; Xu, YM; He, ZL; Liu, C; Wang, R; Wang, XN; Peng, YH; Chen, LS; Peng, SF; Ma, L; Li, Z; Tang, W; Chen, YZ; Chen, J; Yang, XH	PHOTOSYNTHETICA	2024	10.32615/ps.2024.003	http://dx.doi.org/10.32615/ps.2024.003
PEROXIDASE-ACTIVITY AND ITS RELATION TO AGING AND ABSCISSION IN PHASEOLUS-VULGARIS L	KENIS, JD; TRIPPI, VS	PHYTON-INTERNATIONAL JOURNAL OF EXPERIMENTAL BOTANY	1982
Survival of planted oak seedlings is improved by herbaceous weed control	Ezell, AW; Yelser, JL; Nelson, LR	WEED TECHNOLOGY	2007	10.1614/WT-06-114.1	http://dx.doi.org/10.1614/WT-06-114.1
Advanced Glycation End Product Inhibition by Alkaloids from Ocotea paranapiacabensis for the Prevention of Skin Aging	de Freitas, L; Valli, M; Dametto, AC; Pennacchi, PC; Andricopulo, AD; Maria-Engler, SS; Bolzani, VS	JOURNAL OF NATURAL PRODUCTS	2020	10.1021/acs.jnatprod.9b01083	http://dx.doi.org/10.1021/acs.jnatprod.9b01083	32134650
REGULATION OF ABSCISSION IN PHASEOLUS-VULGARIS .4. THE ROLE OF PHYTOCHROMES AND THEIR EFFECT ON TISSUE AGING	KENIS, JD; TRIPPI, VS	PHYTON-INTERNATIONAL JOURNAL OF EXPERIMENTAL BOTANY	1980
The reduction of seed-specific dehydrins reduces seed longevity in Arabidopsis thaliana	Hundertmark, M; Buitink, J; Leprince, O; Hincha, DK	SEED SCIENCE RESEARCH	2011	10.1017/S0960258511000079	http://dx.doi.org/10.1017/S0960258511000079
Episodic regeneration at the Nothofagus pumilio alpine timberline in Tierra del Fuego, Chile	Cuevas, JG	JOURNAL OF ECOLOGY	2002	10.1046/j.0022-0477.2001.00636.x	http://dx.doi.org/10.1046/j.0022-0477.2001.00636.x
EPIDERMAL SOLUTE CONCENTRATIONS AND OSMOLALITY IN BARLEY LEAVES STUDIED AT THE SINGLE-CELL LEVEL - CHANGES ALONG THE LEAF BLADE, DURING LEAF AGING AND NACL STRESS	FRICKE, W; LEIGH, RA; TOMOS, AD	PLANTA	1994
Modifications in the oviducts of workers and queens of Melipona quadrifasciata anthidioides (Hymenoptera: Apidae) with different ages	Serrao, JE; Naves, AP; Zanuncio, JC	PROTOPLASMA	2011	10.1007/s00709-010-0245-2	http://dx.doi.org/10.1007/s00709-010-0245-2	21110051
Cysteine protease and cystatin expression and activity during soybean nodule development and senescence	van Wyk, SG; Du Plessis, M; Cullis, CA; Kunert, KJ; Vorster, BJ	BMC PLANT BIOLOGY	2014	10.1186/s12870-014-0294-3	http://dx.doi.org/10.1186/s12870-014-0294-3	25404209
SALINITY AND INVITRO AGING EFFECTS ON PRIMARY PHOTOSYNTHETIC PROCESSES OF THYLAKOIDS ISOLATED FROM PISUM-SATIVUM AND SPINACIA-OLERACEA	DOMINY, PJ; BAKER, NR	JOURNAL OF EXPERIMENTAL BOTANY	1980
Expression of a Plastid-Targeted Flavodoxin Decreases Chloroplast Reactive Oxygen Species Accumulation and Delays Senescence in Aging Tobacco Leaves	Mayta, ML; Lodeyro, AF; Guiamet, JJ; Tognetti, VB; Melzer, M; Hajirezaei, MR; Carrillo, N	FRONTIERS IN PLANT SCIENCE	2018	10.3389/fpls.2018.01039	http://dx.doi.org/10.3389/fpls.2018.01039	30065745
Phylogenetic Diversity of Arbuscular Mycorrhizal Fungal Communities Increases with Crop Age in Coffea arabica Plantations	Rengifo-Del Aguila, S; De la Sota-Ricaldi, AM; Corazon-Guivin, MA; López-García, A	JOURNAL OF SOIL SCIENCE AND PLANT NUTRITION	2022	10.1007/s42729-022-00887-9	http://dx.doi.org/10.1007/s42729-022-00887-9
Aging later but faster: how StCDF1 regulates senescence in Solanum tuberosum	Shi, L; de Biolley, L; Shaikh, MA; de Vries, ME; Mittmann, SU; Visser, RGF; Prat, S; Bachem, CWB	NEW PHYTOLOGIST	2024	10.1111/nph.19525	http://dx.doi.org/10.1111/nph.19525	38197194
Roles of in vitro plantlet age and growing period in the phenolic constituent yields of acclimatized Hypericum polyanthemum	Nunes, JD; Pinhatti, AV; Rosa, LMG; von Poser, GL; Rech, SB	ENVIRONMENTAL AND EXPERIMENTAL BOTANY	2009	10.1016/j.envexpbot.2009.06.009	http://dx.doi.org/10.1016/j.envexpbot.2009.06.009
Assessment of genetic and epigenetic changes during cell culture ageing and relations with somaclonal variation in Coffea arabica	Landey, RB; Cenci, A; Guyot, R; Bertrand, B; Georget, F; Dechamp, E; Herrera, JC; Aribi, J; Lashermes, P; Etienne, H	PLANT CELL TISSUE AND ORGAN CULTURE	2015	10.1007/s11240-015-0772-9	http://dx.doi.org/10.1007/s11240-015-0772-9
LAND PLANT EVOLUTIONARY TIMELINE: GENE EFFECTS ARE SECONDARY TO FOSSIL CONSTRAINTS IN RELAXED CLOCK ESTIMATION OF AGE AND SUBSTITUTION RATES	Magallón, S; Hilu, KW; Quandt, D	AMERICAN JOURNAL OF BOTANY	2013	10.3732/ajb.1200416	http://dx.doi.org/10.3732/ajb.1200416	23445823
SURVIVAL OF SEEDLING COHORTS OF A TROPICAL LEGUME ON A SAND DUNE SYSTEM ALONG THE GULF-OF-MEXICO - INFLUENCE OF GERMINATION DATE	MARTINEZ, ML; MORENOCASASOLA, P	CANADIAN JOURNAL OF BOTANY-REVUE CANADIENNE DE BOTANIQUE	1993	10.1139/b93-172	http://dx.doi.org/10.1139/b93-172
ADAPTATION OF THE TONOPLAST V-TYPE H+-ATPASE OF MESEMBRYANTHEMUM-CRYSTALLINUM TO SALT STRESS, C-3-CAM TRANSITION AND PLANT-AGE	RATAJCZAK, R; RICHTER, J; LUTTGE, U	PLANT CELL AND ENVIRONMENT	1994	10.1111/j.1365-3040.1994.tb02008.x	http://dx.doi.org/10.1111/j.1365-3040.1994.tb02008.x
Moderate DNA methylation changes associated with nitrogen remobilization and leaf senescence in Arabidopsis	Vatov, E; Zentgraf, U; Ludewig, U	JOURNAL OF EXPERIMENTAL BOTANY	2022	10.1093/jxb/erac167	http://dx.doi.org/10.1093/jxb/erac167	35552412
Age-dependent leaf physiology and consequences for crown-scale carbon uptake during the dry season in an Amazon evergreen forest	Albert, LP; Wu, J; Prohaska, N; de Camargo, PB; Huxman, TE; Tribuzy, ES; Ivanov, VY; Oliveira, RS; Garcia, S; Smith, MN; Oliveira, RC; Restrepo-Coupe, N; da Silva, R; Stark, SC; Martins, GA; Penha, DV; Saleska, SR	NEW PHYTOLOGIST	2018	10.1111/nph.15056	http://dx.doi.org/10.1111/nph.15056	29502356
STUDIES ON TREE RINGS, GROWTH-RATES AND AGE-SIZE RELATIONSHIPS OF TROPICAL TREE SPECIES IN MISIONES, ARGENTINA	BONINSEGNA, JA; VILLALBA, R; AMARILLA, L; OCAMPO, J	IAWA BULLETIN	1989	10.1163/22941932-90000484	http://dx.doi.org/10.1163/22941932-90000484
How do leaf wetting events affect gas exchange and leaf lifespan of plants from seasonally dry tropical vegetation?	Holanda, AER; Souza, BC; Carvalho, ECD; Oliveira, RS; Martins, FR; Muniz, CR; Costa, RC; Soares, AA	PLANT BIOLOGY	2019	10.1111/plb.13023	http://dx.doi.org/10.1111/plb.13023	31251437
Estimation of wood volume of Eucalyptus dunnii and urograndis of different ages using TM/Landsat 5	Goergen, LCD; Narvaes, ID; Adami, M	CIENCIA FLORESTAL	2021	10.5902/1980509834751	http://dx.doi.org/10.5902/1980509834751
Detoxification of volcanic sulfur surplus in planta: Three different strategies of survival	Baillie, CK; Kaufholdt, D; Karpinski, LH; Schreiber, V; Hänsch, S; Evers, C; Bloem, E; Schnug, E; Kreuzwieser, J; Herschbach, C; Rennenberg, H; Mendel, RR; Hänsch, R	ENVIRONMENTAL AND EXPERIMENTAL BOTANY	2016	10.1016/j.envexpbot.2016.02.007	http://dx.doi.org/10.1016/j.envexpbot.2016.02.007
Breeding and Genetics for Shelf and Vase Life	Mibus, H	ORNAMENTAL CROPS	2018	10.1007/978-3-319-90698-0_4	http://dx.doi.org/10.1007/978-3-319-90698-0_4
Antioxidant depletion during seed storage under ambient conditions	Stegner, M; Wagner, J; Roach, T	SEED SCIENCE RESEARCH	2022	10.1017/S0960258522000101	http://dx.doi.org/10.1017/S0960258522000101
Reviews
Lipidomics in longevity and healthy aging	Gonzalez-Covarrubias, V	BIOGERONTOLOGY	2013	10.1007/s10522-013-9450-7	http://dx.doi.org/10.1007/s10522-013-9450-7	23948799
Functional conservation in genes and pathways linking ageing and immunity	Fabian, DK; Fuentealba, M; Dönertas, HM; Partridge, L; Thornton, JM	IMMUNITY & AGEING	2021	10.1186/s12979-021-00232-1	http://dx.doi.org/10.1186/s12979-021-00232-1	33990202
The KEAP1-NRF2 System in Healthy Aging and Longevity	Matsumaru, D; Motohashi, H	ANTIOXIDANTS	2021	10.3390/antiox10121929	http://dx.doi.org/10.3390/antiox10121929	34943032
Targeting metabolic pathways for extension of lifespan and healthspan across multiple species	Parkhitko, AA; Filine, E; Mohr, SE; Moskalev, A; Perrimon, N	AGEING RESEARCH REVIEWS	2020	10.1016/j.arr.2020.101188	http://dx.doi.org/10.1016/j.arr.2020.101188	33031925
Drugs, Nutrients, and Phytoactive Principles Improving the Health Span of Rodent Models of Human Age-Related Diseases	Lebel, M; Picard, F; Ferland, G; Gaudreau, P	JOURNALS OF GERONTOLOGY SERIES A-BIOLOGICAL SCIENCES AND MEDICAL SCIENCES	2012	10.1093/gerona/glr038	http://dx.doi.org/10.1093/gerona/glr038	21393422
Hormesis determines lifespan	Calabrese, EJ; Nascarella, M; Pressman, P; Hayes, AW; Dhawan, G; Kapoor, R; Calabrese, V; Agathokleous, E	AGEING RESEARCH REVIEWS	2024	10.1016/j.arr.2023.102181	http://dx.doi.org/10.1016/j.arr.2023.102181	38182079
Repositioning drugs for traumatic brain injury - N-acetyl cysteine and Phenserine	Hoffer, BJ; Pick, CG; Hoffer, ME; Becker, RE; Chiang, YH; Greig, NH	JOURNAL OF BIOMEDICAL SCIENCE	2017	10.1186/s12929-017-0377-1	http://dx.doi.org/10.1186/s12929-017-0377-1	28886718
Aging defined by a chronologic-replicative protein network in Saccharomyces cerevisiae: An interactome analysis	Barea, F; Bonatto, D	MECHANISMS OF AGEING AND DEVELOPMENT	2009	10.1016/j.mad.2009.04.005	http://dx.doi.org/10.1016/j.mad.2009.04.005	19433103
Insulin/IGF-1 and ROS signaling pathway cross-talk in aging and longevity determination	Papaconstantinou, J	MOLECULAR AND CELLULAR ENDOCRINOLOGY	2009	10.1016/j.mce.2008.11.025	http://dx.doi.org/10.1016/j.mce.2008.11.025	19103250
N-Acetyl-Cysteine: Modulating the Cysteine Redox Proteome in Neurodegenerative Diseases	Martinez-Banaclocha, M	ANTIOXIDANTS	2022	10.3390/antiox11020416	http://dx.doi.org/10.3390/antiox11020416	35204298
N-acetyl-cysteine in Schizophrenia: Potential Role on the Sensitive Cysteine Proteome	Martínez-Banaclocha, M	CURRENT MEDICINAL CHEMISTRY	2020	10.2174/0929867326666191015091346	http://dx.doi.org/10.2174/0929867326666191015091346	33115390
Methionine metabolism and methyltransferases in the regulation of aging and lifespan extension across species	Parkhitko, AA; Jouandin, P; Mohr, SE; Perrimon, N	AGING CELL	2019	10.1111/acel.13034	http://dx.doi.org/10.1111/acel.13034	31460700
Experimental Models for Aging and their Potential for Novel Drug Discovery	Folch, J; Busquets, O; Ettcheto, M; Sánchez-López, E; Pallàs, M; Beas-Zarate, C; Marin, M; Casadesus, G; Olloquequi, J; Auladell, C; Camins, A	CURRENT NEUROPHARMACOLOGY	2018	10.2174/1570159X15666170707155345	http://dx.doi.org/10.2174/1570159X15666170707155345	28685671
Relationship of electrophilic stress to aging	Zirnniak, P	FREE RADICAL BIOLOGY AND MEDICINE	2011	10.1016/j.freeradbiomed.2011.05.039	http://dx.doi.org/10.1016/j.freeradbiomed.2011.05.039	21708248
Some naturally occurring compounds that increase longevity and stress resistance in model organisms of aging	Gómez-Linton, DR; Alavez, S; Alarcón-Aguilar, A; López-Diazguerrero, NE; Konigsberg, M; Pérez-Flores, LJ	BIOGERONTOLOGY	2019	10.1007/s10522-019-09817-2	http://dx.doi.org/10.1007/s10522-019-09817-2	31187283
Seed Longevity and Ageing: A Review on Physiological and Genetic Factors with an Emphasis on Hormonal Regulation	Pirredda, M; Fanañás-Pueyo, I; Oñate-Sánchez, L; Mira, S	PLANTS-BASEL	2024	10.3390/plants13010041	http://dx.doi.org/10.3390/plants13010041	38202349
The redox stress hypothesis of aging	Sohal, RS; Orr, WC	FREE RADICAL BIOLOGY AND MEDICINE	2012	10.1016/j.freeradbiomed.2011.10.445	http://dx.doi.org/10.1016/j.freeradbiomed.2011.10.445	22080087
Metabolic Features Across the Female Life Span in Women with PCOS	Sir-Petermann, T; Echiburú, B; Crisosto, N; Maliqueo, M; Bravo, FP	CURRENT PHARMACEUTICAL DESIGN	2016	10.2174/1381612822666160722100534	http://dx.doi.org/10.2174/1381612822666160722100534	27510491
Nrf2: Molecular and epigenetic regulation during aging	Silva-Palacios, A; Ostolga-Chavarría, M; Zazueta, C; Königsberg, M	AGEING RESEARCH REVIEWS	2018	10.1016/j.arr.2018.06.003	http://dx.doi.org/10.1016/j.arr.2018.06.003	29913211
Methionine oxidation and aging	Stadtman, ER; Van Remmen, H; Richardson, A; Wehr, NB; Levine, RL	BIOCHIMICA ET BIOPHYSICA ACTA-PROTEINS AND PROTEOMICS	2005	10.1016/j.bbapap.2004.08.010	http://dx.doi.org/10.1016/j.bbapap.2004.08.010	15680221
Aging-Related Ovarian Failure and Infertility: Melatonin to the Rescue	Reiter, RJ; Sharma, R; Romero, A; Manucha, W; Tan, DX; Zuccari, DAPD; Chuffa, LGD	ANTIOXIDANTS	2023	10.3390/antiox12030695	http://dx.doi.org/10.3390/antiox12030695	36978942
Peroxiredoxins, gerontogenes linking aging to genome instability and cancer	Nyström, T; Yang, JS; Molin, M	GENES & DEVELOPMENT	2012	10.1101/gad.200006.112	http://dx.doi.org/10.1101/gad.200006.112	22987634
Mastering organismal aging through the endoplasmic reticulum proteostasis network	Taylor, RC; Hetz, C	AGING CELL	2020	10.1111/acel.13265	http://dx.doi.org/10.1111/acel.13265	33128506
The distribution of self-incompatibility systems in angiosperms: the relationship between mating system diversity, life span, growth habit and latitude in a changing global environment	Ferrer, MM; Vásquez-Cruz, M; Verde-Cáceres, MA; Magaña-Rosado, UC; Good, SV	ANNALS OF BOTANY	2024	10.1093/aob/mcae056	http://dx.doi.org/10.1093/aob/mcae056	38716780
Longevity Pathways (mTOR, SIRT, Insulin/IGF-1) as Key Modulatory Targets on Aging and Neurodegeneration	Mazucanti, CH; Cabral-Costa, JV; Vasconcelos, AR; Andreotti, DZ; Scavone, C; Kawamoto, EM	CURRENT TOPICS IN MEDICINAL CHEMISTRY	2015	10.2174/1568026615666150610125715	http://dx.doi.org/10.2174/1568026615666150610125715	26059361
Glutathione and glutathione-dependent enzymes: From biochemistry to gerontology and successful aging	Lapenna, D	AGEING RESEARCH REVIEWS	2023	10.1016/j.arr.2023.102066	http://dx.doi.org/10.1016/j.arr.2023.102066	37683986
Aging-related changes in the thiol/disulfide redox state:: implications for the use of thiol antioxidants	Dröge, W	EXPERIMENTAL GERONTOLOGY	2002	10.1016/S0531-5565(02)00175-4	http://dx.doi.org/10.1016/S0531-5565(02)00175-4	12559403
Beneficial and Detrimental Effects of Reactive Oxygen Species on Lifespan: A Comprehensive Review of Comparative and Experimental Studies	Shields, HJ; Traa, A; Van Raamsdonk, JM	FRONTIERS IN CELL AND DEVELOPMENTAL BIOLOGY	2021	10.3389/fcell.2021.628157	http://dx.doi.org/10.3389/fcell.2021.628157	33644065
Hydrogen sulfide in longevity and pathologies: Inconsistency is malodorous	Sokolov, AS; Nekrasov, PV; Shaposhnikov, MV; Moskalev, AA	AGEING RESEARCH REVIEWS	2021	10.1016/j.arr.2021.101262	http://dx.doi.org/10.1016/j.arr.2021.101262	33516916
Aging: Molecular Pathways and Implications on the Cardiovascular System	de Almeida, AJPO; Ribeiro, TP; de Medeiros, IA	OXIDATIVE MEDICINE AND CELLULAR LONGEVITY	2017	10.1155/2017/7941563	http://dx.doi.org/10.1155/2017/7941563	28874954
Hallmarks of Testicular Aging: The Challenge of Anti-Inflammatory and Antioxidant Therapies Using Natural and/or Pharmacological Compounds to Improve the Physiopathological Status of the Aged Male Gonad	Matzkin, ME; Calandra, RS; Rossi, SP; Bartke, A; Frungieri, MB	CELLS	2021	10.3390/cells10113114	http://dx.doi.org/10.3390/cells10113114	34831334
Pro-oxidant shift in glutathione redox state during aging	Rebrin, I; Sohal, RS	ADVANCED DRUG DELIVERY REVIEWS	2008	10.1016/j.addr.2008.06.001	http://dx.doi.org/10.1016/j.addr.2008.06.001	18652861
Effects of High Dietary Carbohydrate and Lipid Intake on the Lifespan of C. elegans	Franco-Juárez, B; Gómez-Manzo, S; Hernández-Ochoa, B; Cárdenas-Rodríguez, N; Arreguin-Espinosa, R; de la Cruz, VP; Ortega-Cuellar, D	CELLS	2021	10.3390/cells10092359	http://dx.doi.org/10.3390/cells10092359	34572007
The role of cellular senescence in ovarian aging	Hense, JD; Isola, JVV; Garcia, DN; Magalhaes, LS; Masternak, MM; Stout, MB; Schneider, A	NPJ AGING	2024	10.1038/s41514-024-00157-1	http://dx.doi.org/10.1038/s41514-024-00157-1	39033161
Oxidative stress and aberrant signaling in aging and cognitive decline	Dröge, W; Schipper, HM	AGING CELL	2007	10.1111/j.1474-9726.2007.00294.x	http://dx.doi.org/10.1111/j.1474-9726.2007.00294.x	17517043
Hallmarks of Aging: An Autophagic Perspective	Barbosa, MC; Grosso, RA; Fader, CM	FRONTIERS IN ENDOCRINOLOGY	2019	10.3389/fendo.2018.00790	http://dx.doi.org/10.3389/fendo.2018.00790	30687233
On the track of cell survival pharmaceuticals in the oligodendrocyte type-2 astrocyte lineage	Noble, M; MayerProschel, M	PERSPECTIVES ON DEVELOPMENTAL NEUROBIOLOGY	1996			8826530
Low-calorie diet and longevity	Angosto, MC	ANALES DE LA REAL ACADEMIA NACIONAL DE FARMACIA	2009
Targeting the Cysteine Redox Proteome in Parkinson's Disease: The Role of Glutathione Precursors and Beyond	Martinez-Banaclocha, MA	ANTIOXIDANTS	2023	10.3390/antiox12071373	http://dx.doi.org/10.3390/antiox12071373	37507913
Rodent studies of developmental programming and ageing mechanisms Special issue: In utero and early life programming of ageing and disease	Zambrano, E; Lomas-Soria, C; Nathanielsz, PW	EUROPEAN JOURNAL OF CLINICAL INVESTIGATION	2021	10.1111/eci.13631	http://dx.doi.org/10.1111/eci.13631	34061987
[truncated: 163 more rows]

## Sheet: Table S2
Article Title	Authors	Source Title	Publication Year	DOI	DOI Link	Pubmed Id
[truncated: 43 more rows]

## Sheet: Table S3
Article Title	Authors	Source Title	Publication Year	DOI	DOI Link	Pubmed Id
Mouse
[truncated: 34 more rows]
